# Supplementary material for: Antibody responses in Burkinabe children against P. falciparum proteins associated with reduced risk of clinical malaria
Source: Front Immunol. 2025 Feb 26;16:1521082. doi: 10.3389/fimmu.2025.1521082 (PMC11896993; doi:10.3389/fimmu.2025.1521082)
Supplement: Supplementary file 1 [file Table1.xlsx]

## Sheet: Antigens
Protein_id	Gene_id	Previous_id	Annotation
#1-A1	PF3D7_0505800	PFE0285c	small ubiquitin-related modifier
#1-A2	PF3D7_0613000	PFF0630c	conserved Plasmodium protein, unknown function
#1-A3	PF3D7_0220200	PFB0921c	Plasmodium exported protein, unknown function
#1-A4	PF3D7_0105200	PFA0255c	RAP protein RAP1
#1-A5	PF3D7_1357800	MAL13P1.283	T-complex protein 1 subunit delta
#1-A6	PF3D7_0522300	PFE1115c	18S rRNA (guanine-N(7))-methyltransferase, putative
#1-A7	PF3D7_0829100	MAL8P1.10	coiled-coil domain-containing protein 124, putative
#1-A8	PF3D7_1128400	PF11_0295	bifunctional farnesyl/geranylgeranyl diphosphate synthase
#1-A9	PF3D7_0307100	PFC0295c	40S ribosomal protein S12, putative
#1-A10	PF3D7_0406100	PFD0305c	V-type proton ATPase subunit B
#1-A12	PF3D7_1006200	PF10_0063	DNA/RNA-binding protein Alba 3
#1-B1	PF3D7_0512000	PFE0595w	prefoldin subunit 6
#1-B2	PF3D7_1303000	MAL13P1.15	ATP synthase-associated protein, putative
#1-B3	PF3D7_0515300	PFE0765w	phosphatidylinositol 3-kinase
#1-B4	PF3D7_1311500	PF13_0063	26S protease regulatory subunit 7, putative
#1-B5	PF3D7_0811400	MAL8P1.103	conserved protein, unknown function
#1-B6	PF3D7_1029900	PF10_0292	ORC3 domain-containing protein, putative
#1-B7	PF3D7_1353900	MAL13P1.270	proteasome subunit alpha type-7, putative
#1-B8	PF3D7_1339700	MAL13P1.202	conserved Plasmodium protein, unknown function
#1-B9	PF3D7_1108500	PF11_0097	succinate--CoA ligase [ADP-forming] subunit alpha, putative
#1-B10	PF3D7_1336200	MAL13P1.180	conserved Plasmodium protein, unknown function
#1-B11	PF3D7_0505400	PFE0265c	conserved protein, unknown function
#1-B12	PF3D7_1031800	PF10_0312	conserved protein, unknown function
#1-C1	PF3D7_0320300	PFC0900w	T-complex protein 1 subunit epsilon
#1-C2	PF3D7_1230800	PFL1485w	pre-mRNA-splicing regulator WTAP, putative
#1-C3	PF3D7_0520000	PFE1005w	40S ribosomal protein S9, putative
#1-C4	PF3D7_1105700	PF11_0068	tRNA-splicing ligase RtcB, putative
#1-C5	PF3D7_0813100	PF08_0082	conserved Plasmodium protein, unknown function
#1-C6	PF3D7_0322400	PFC1000w	regulator of initiation factor 2 (eIF2)
#1-C7	PF3D7_1474000	PF14_0708	conserved Plasmodium protein, unknown function
#1-C8	PF3D7_0211800	PFB0525w	asparagine--tRNA ligase
#1-C9	PF3D7_1438100	PF14_0361	translocation protein SEC62, putative
#1-C10	PF3D7_0824300	MAL8P1.33	GTP-binding protein Obg2, putative
#1-C11	PF3D7_1315400	MAL13P1.79	zinc finger (CCCH type) protein, putative
#1-C12	PF3D7_1209200	PFL0460w	U6 snRNA-associated Sm-like protein LSm7, putative
#1-D1	PF3D7_0511300	PFE0560c	MORN repeat protein, putative
#1-D2	PF3D7_0912500	PFI0610w	SAP domain-containing protein, putative
#1-D3	PF3D7_0307200	PFC0300c	60S ribosomal protein L7, putative
#1-D4	PF3D7_0202400	PFB0115w	translation-enhancing factor
#1-D5	PF3D7_0631100	PFF1510w	Plasmodium exported protein (PHISTb), unknown function
#1-D6	PF3D7_1320500	MAL13P1.113	SNARE protein, putative
#1-D7	PF3D7_1140900	PF11_0420	NdP1 protein, putative
#1-D8	PF3D7_0317600	PFC0775w	40S ribosomal protein S11, putative
#1-D9	PF3D7_0629000	PFF1405c	glucosamine 6-phosphate N-acetyltransferase
#1-D10	PF3D7_1211400	PFL0565w	heat shock protein DNAJ homologue Pfj4
#1-D11	PF3D7_0626800	PFF1300w	pyruvate kinase
#1-D12	PF3D7_0721800	MAL7P1.117	conserved Plasmodium protein, unknown function
#1-E1	PF3D7_1138800	PF11_0400	WD repeat-containing protein, putative
#1-E2	PF3D7_0608800	PFF0435w	ornithine aminotransferase
#1-E3	PF3D7_0602100	PFF0100w	ATP-dependent RNA helicase MTR4
#1-E4	PF3D7_0832600	MAL7P1.310	stevor
#1-E5	PF3D7_0517700	PFE0885w	eukaryotic translation initiation factor 3 subunit B, putative
#1-E6	PF3D7_1456900	PF14_0542	conserved protein, unknown function
#1-E7	PF3D7_0106000	PFA0295c	conserved protein, unknown function
#1-E8	PF3D7_0817800	PF08_0057	respiratory chain complex 3 associated protein 3
#1-E9	PF3D7_1237200	PFL1800w	conserved Plasmodium protein, unknown function
#1-E10	PF3D7_1359500	MAL13P1.410	conserved Plasmodium protein, unknown function
#1-E11	PF3D7_1423800	PF14_0229	vacuolar protein sorting-associated protein 3, putative
#1-E12	PF3D7_0622200	PFF1070c	tRNA-2-methylthio-N(6)-dimethylallyladenosine synthase
#1-F1	PF3D7_0613600	PFF0660w	conserved Plasmodium protein, unknown function
#1-F2	PF3D7_1425200	PF14_0232	enoyl-CoA hydratase, putative
#1-F3	PF3D7_1312300	PF13_0068	ribosomal protein S35, mitochondrial, putative
#1-F4	PF3D7_1114100	PF11_0150	rhomboid protease ROM1
#1-F5	PF3D7_1468700	PF14_0655	eukaryotic initiation factor 4A
#1-F6	PF3D7_0321600	PFC0955w	ATP-dependent RNA helicase DDX42, putative
#1-F7	PF3D7_1030700	PF10_0300	RNA methyltransferase, putative
#1-F8	PF3D7_1024000	PF10_0233	conserved Plasmodium protein, unknown function
#1-F9	PF3D7_1432700	PF14_0309	protein-L-isoaspartate(D-aspartate) O-methyltransferase, putative
#1-F10	PF3D7_0305600	PFC0250c	DNA-(apurinic or apyrimidinic site) endonuclease
#1-F11	PF3D7_1461600	PF14_0587	splicing factor 3B subunit 2, putative
#1-F12	PF3D7_0207500	PFB0335c	serine repeat antigen 6
#1-G1	PF3D7_1410900	PF14_0107	ribosome maturation protein SBDS, putative
#1-G2	PF3D7_0605800	PFF0285c	DNA repair protein RAD50, putative
#1-G3	PF3D7_0105300	PFA0260c	cyclase-associated protein
#1-G4	PF3D7_1011900	PF10_0116	heme oxygenase
#1-G5	PF3D7_0920600	PFI1010w	conserved Plasmodium protein, unknown function
#1-G6	PF3D7_1417600	PF14_0175	ookinete surface and oocyst capsule protein OSCP, putative
#1-G7	PF3D7_1408600	PF14_0083	40S ribosomal protein S8e, putative
#1-G8	PF3D7_0726100	PF07_0107	Plasmodium exported protein, unknown function
#1-G9	PF3D7_0817600	PF08_0058	conserved protein, unknown function
#1-G10	PF3D7_0208600	PFB0390w	ribosome-recycling factor
#1-G11	PF3D7_1312400	PF13_0069	translation initiation factor IF-2, putative
#1-G12	PF3D7_0720000	MAL7P1.104	exosome complex component CSL4, putative
#1-H1	PF3D7_0610700	PFF0525w	conserved Plasmodium protein, unknown function
#1-H2	PF3D7_1027500	PF10_0270	conserved Plasmodium protein, unknown function
#1-H3	PF3D7_1241200	PFL1980c	nucleoporin NUP269, putative
#1-H4	PF3D7_1200900	PFL0045c	Plasmodium exported protein (PHISTc), unknown function
#1-H5	PF3D7_0305000	PFC0225c	elongation factor Ts
#1-H6	PF3D7_0629700	PFF1440w	SET domain protein, putative
#1-H7	PF3D7_0302000	PFC0100c	pre-mRNA-splicing factor PRP46, putative
#1-H8	PF3D7_1142500	PF11_0437	60S ribosomal protein L28
#1-H9	PF3D7_0318900	PFC0835c	PAT complex subunit CCDC47, putative
#1-H10	PF3D7_1406400	PF14_0061	pentatricopeptide repeat-containing protein 1
#1-H11	PF3D7_1338600	MAL13P1.193	conserved protein, unknown function
#1-H12	PF3D7_0105900	PFA0290w	3'-5' exonuclease, putative
#2-A1	PF3D7_0809500	MAL8P1.114	histone acetyltransferase subunit NuA4, putative
#2-A2	PF3D7_1244400	PFL2130w	RNA-binding protein, putative
#2-A3	PF3D7_1004000	PF10_0043	60S ribosomal protein L13, putative
#2-A4	PF3D7_1309000	MAL13P1.43	conserved protein, unknown function
#2-A5	PF3D7_0109200	PFA0450c	cleavage and polyadenylation specificity factor subunit 5, putative
#2-A6	PF3D7_0803100	PF08_0127	U3 small nucleolar RNA-associated protein 14, putative
#2-A7	PF3D7_1470900	PF14_0676	proteasome subunit beta type-2, putative
#2-A8	PF3D7_1104700	PF11_0058	DNA-directed RNA polymerase III subunit RPC8, putative
#2-A9	PF3D7_1451100	PF14_0486	elongation factor 2
#2-A10	PF3D7_0929000	PFI1425w	transcription initiation factor TFIID subunit 7, putative
#2-A11	PF3D7_1324700	MAL13P1.135	SNARE protein, putative
#2-A12	PF3D7_1223400	PFL1125w	phospholipid-transporting ATPase, putative
#2-B1	PF3D7_1438900	PF14_0368	thioredoxin peroxidase 1
#2-B2	PF3D7_0908500	PFI0410c	conserved Plasmodium protein, unknown function
#2-B3	PF3D7_1203200	PFL0160w	signal recognition particle subunit SRP14
#2-B4	PF3D7_0219400	PFB0888w	ribosome associated membrane protein RAMP4, putative
#2-B5	PF3D7_1229500	PFL1425w	T-complex protein 1 subunit gamma
#2-B6	PF3D7_0803800	MAL8P1.142	proteasome subunit beta type-4
#2-B7	PF3D7_1351900	MAL13P1.261	conserved protein, unknown function
#2-B8	PF3D7_0312800	PFC0535w	60S ribosomal protein L26, putative
#2-B9	PF3D7_0621200	PFF1025c	pyridoxine biosynthesis protein PDX1
#2-B10	PF3D7_1232400	PFL1560c	CWC16 domain-containing protein, putative
#2-B11	PF3D7_1303400	PF13_0018	LisH domain-containing protein, putative
#2-B12	PF3D7_1354800	PF13_0289	metacaspase-1
#2-C1	PF3D7_0403100	PFD0145c	regulator of chromosome condensation, putative
#2-C2	PF3D7_0308200	PFC0350c	T-complex protein 1 subunit eta
#2-C3	PF3D7_0805400	MAL8P1.200	N-acetyltransferase, GNAT family, putative
#2-C4	PF3D7_0306900	PFC0290w	40S ribosomal protein S23, putative
#2-C5	PF3D7_0309500	PFC0395w	asparagine synthetase [glutamine-hydrolyzing], putative
#2-C6	PF3D7_1332600	PF13_0176	DNA-(apurinic or apyrimidinic site) lyase 1
#2-C8	PF3D7_1217400	PFL0840c	conserved protein, unknown function
#2-C9	PF3D7_1324900	PF13_0141	L-lactate dehydrogenase
#2-C10	PF3D7_1366600	PF13_0350	signal recognition particle receptor subunit alpha, putative
#2-C11	PF3D7_1032300	PF10_0315	conserved protein, unknown function
#2-C12	PF3D7_1427600	PF14_0255	CorA-like Mg2+ transporter protein, putative
#2-D1	PF3D7_1241700	PFL2005w	replication factor C subunit 4, putative
#2-D2	PF3D7_0524100	PFE1200w	conserved Plasmodium protein, unknown function
#2-D3	PF3D7_1307200	PF13_0036	DnaJ protein, putative
#2-D4	PF3D7_1324800	PF13_0140	dihydrofolate synthase/folylpolyglutamate synthase
#2-D5	PF3D7_0410800	PFD0535w	apicomplexan kinetochore protein 3, putative
#2-D6	PF3D7_0214100	PFB0640c	protein transport protein SEC31
#2-D8	PF3D7_1008700	PF10_0084	tubulin beta chain
#2-D9	PF3D7_1401400	PF14_0016	early transcribed membrane protein 14.1
#2-D10	PF3D7_0105600	PFA0275c	FtsJ-like methyltransferase, putative
#2-D11	PF3D7_1313300	MAL13P1.68	peptidyl-prolyl cis-trans isomerase, putative
#2-D12	PF3D7_1121700	PF11_0225	protein GCN20
#2-E1	PF3D7_1314600	PF13_0083	lipoate-protein ligase 1
#2-E2	PF3D7_0417400	PFD0840w	conserved Plasmodium protein, unknown function
#2-E3	PF3D7_1457000	PF14_0543	signal peptide peptidase
#2-E4	PF3D7_1034800	PF10_0338	conserved protein, unknown function
#2-E5	PF3D7_1107300	PF11_0086	polyadenylate-binding protein-interacting protein 1, putative
#2-E6	PF3D7_1304000	MAL13P1.21	condensin complex subunit 2, putative
#2-E7	PF3D7_1031600	PF10_0310	protein GEXP15
#2-E8	PF3D7_0415300	PFD0740w	cdc2-related protein kinase 3
#2-E9	PF3D7_1202500	PFL0125c	trimethylguanosine synthase, putative
#2-E10	PF3D7_1330700	MAL13P1.165	GPI transamidase subunit PIG-U, putative
#2-E11	PF3D7_0526500	PFE1320w	Suf domain-containing protein, putative
#2-E12	PF3D7_0621100	PFF1020c	tetratricopeptide repeat protein, putative
#2-F1	PF3D7_1348600	PF13_0255	conserved Plasmodium protein, unknown function
#2-F2	PF3D7_0215800	PFB0720c	origin recognition complex subunit 5
#2-F3	PF3D7_1412400	PF14_0123	conserved Plasmodium protein, unknown function
#2-F4	PF3D7_0906300	PFI0310w	Maf-like protein, putative
#2-F5	PF3D7_1405500	PF14_0052	COBW domain-containing protein 1, putative
#2-F7	PF3D7_1325900	MAL13P1.140	conserved Plasmodium protein, unknown function
#2-F8	PF3D7_0512800	PFE0635c	conserved Plasmodium protein, unknown function
#2-F9	PF3D7_1223000	PFL1105c	conserved Plasmodium protein, unknown function
#2-F10	PF3D7_0720400	PF07_0085	apoptosis-inducing factor, putative
#2-F11	PF3D7_1309100	PF13_0049	60S ribosomal protein L24, putative
#2-F12	PF3D7_0417800	PFD0865c	cdc2-related protein kinase 1
#2-G1	PF3D7_1330600	MAL13P1.164	elongation factor Tu, putative
#2-G2	PF3D7_0201600	PFB0080c	PHISTb domain-containing RESA-like protein 1
#2-G3	PF3D7_1016900	PF10_0164	early transcribed membrane protein 10.3
#2-G4	PF3D7_1448400	PF14_0462	ubiquitin-protein ligase, putative
#2-G5	PF3D7_0304400	PFC0200w	60S ribosomal protein L44
#2-G6	PF3D7_1368800	MAL13P1.346	DNA repair endonuclease XPF, putative
#2-G7	PF3D7_0926000	PFI1275w	protein kinase, putative
#2-G8	PF3D7_1357400	PF13_0307	conserved Plasmodium protein, unknown function
#2-G9	PF3D7_1424400	PF14_0231	60S ribosomal protein L7-3, putative
#2-G10	PF3D7_0203400	PFB0161c	conserved protein, unknown function
#2-G11	PF3D7_0932300	PFI1570c	M18 aspartyl aminopeptidase
#2-G12	PF3D7_0717700	PF07_0073	serine--tRNA ligase, putative
#2-H1	PF3D7_1410600	PF14_0104	eukaryotic translation initiation factor 2 subunit gamma, putative
#2-H2	PF3D7_0911800	PFI0575c	conserved Plasmodium protein, unknown function
#2-H3	PF3D7_0207800	PFB0350c	serine repeat antigen 3
#2-H4	PF3D7_1112000	PF11_0126	conserved protein, unknown function
#2-H5	PF3D7_0624200	PFF1165c	SURP domain-containing protein, putative
#2-H6	PF3D7_1467100	PF14_0639	DNA-3-methyladenine glycosylase
#2-H7	PF3D7_0305500	PFC0245c	protein dopey homolog, putative
#2-H8	PF3D7_1144600	PF11_0458	transcription initiation factor IIF subunit beta, putative
#2-H9	PF3D7_1012300	PF10_0120	cytochrome b-c1 complex subunit 7, putative
#2-H10	PF3D7_1420000	PF14_0194	splicing factor 3B subunit 4, putative
#2-H11	PF3D7_1429100	PF14_0270	ribosomal protein L15, apicoplast, putative
#2-H12	PF3D7_1129200	PF11_0303	26S proteasome regulatory subunit RPN7, putative
#3-A1	PF3D7_0511800	PFE0585c	inositol-3-phosphate synthase
#3-A2	PF3D7_0911400	PFI0555c	conserved Plasmodium protein, unknown function
#3-A3	PF3D7_0617200	PFF0835w	BFR1 domain-containing protein, putative
#3-A4	PF3D7_0708700	PF07_0032	cytochrome c oxidase subunit 4, putative
#3-A5	PF3D7_1127100	PF11_0282	deoxyuridine 5'-triphosphate nucleotidohydrolase
#3-A6	PF3D7_1212700	PFL0625c	eukaryotic translation initiation factor 3 subunit A, putative
#3-A8	PF3D7_1249900	PFL2395c	ribosomal RNA small subunit methyltransferase A2, putative
#3-A9	PF3D7_1023600	PF10_0229	conserved protein, unknown function
#3-A10	PF3D7_0918100	PFI0885w	cytochrome b5-like heme/steroid binding protein, putative
#3-A11	PF3D7_0627200	PFF1320c	myosin light chain, putative
#3-A12	PF3D7_1028800	PF10_0282	conserved protein, unknown function
#3-B1	PF3D7_1451700	PF14_0492	calcineurin subunit B
#3-B2	PF3D7_1233700	PFL1625w	homocysteine S-methyltransferase, putative
#3-B3	PF3D7_1026200	PF10_0259	conserved protein, unknown function
#3-B4	PF3D7_1443100	PF14_0409	apicomplexan kinetochore protein 9, putative
#3-B5	PF3D7_1123500	PF11_0246	golgi protein 2
#3-B6	PF3D7_1366800	MAL13P1.335	phosphatidylserine synthase
#3-B7	PF3D7_1225700	PFL1240c	VAC14 domain-containing protein, putative
#3-B8	PF3D7_1010900	PF10_0106	conserved Plasmodium protein, unknown function
#3-B9	PF3D7_1105000	PF11_0061	histone H4
#3-B10	PF3D7_1462800	PF14_0598	glyceraldehyde-3-phosphate dehydrogenase
#3-B11	PF3D7_1344100	MAL13P1.395	TLD domain-containing protein, putative
#3-B12	PF3D7_0804700	PF08_0122	conserved Plasmodium protein, unknown function
#3-C1	PF3D7_0204700	PFB0210c	hexose transporter
#3-C2	PF3D7_0930600	PFI1490c	peptidyl-prolyl cis-trans isomerase
#3-C3	PF3D7_1034900	PF10_0340	methionine--tRNA ligase
#3-C4	PF3D7_0422100	PFD1015w	transmembrane emp24 domain-containing protein, putative
#3-C5	PF3D7_1306400	PF13_0033	26S protease regulatory subunit 10B, putative
#3-C6	PF3D7_1239300	PFL1905w	zinc finger protein, putative
#3-C7	PF3D7_1144700	PF11_0459	apicoplast import protein Tic20, putative
#3-C8	PF3D7_0802200	PF08_0131	1-cys peroxiredoxin
#3-C9	PF3D7_1253000	PFL2550w	gametocyte erythrocyte cytosolic protein
#3-C10	PF3D7_0317800	PFC0785c	26S proteasome non-ATPase regulatory subunit 9, putative
#3-C11	PF3D7_0714300	MAL7P1.68	palmitoyltransferase DHHC4, putative
#3-C12	PF3D7_0728800	MAL7P1.157	conserved Plasmodium protein, unknown function
#3-D1	PF3D7_0813700	PF08_0078	ABC transporter F family member 1
#3-D2	PF3D7_0526800	PFE1335c	conserved Plasmodium protein, unknown function
#3-D3	PF3D7_1243600	PFL2095w	translation initiation factor SUI1, putative
#3-D4	PF3D7_0107500	PFA0375c	Niemann-Pick type C1-related protein
#3-D5	PF3D7_0716700	PF07_0069	conserved Plasmodium protein, unknown function
#3-D6	PF3D7_0709400	PF07_0038	Cg7 protein
#3-D7	PF3D7_1302800	PF13_0014	40S ribosomal protein S7, putative
#3-D8	PF3D7_1444300	PF14_0421	1-acyl-sn-glycerol-3-phosphate acyltransferase, putative
#3-D9	PF3D7_1221800	PFL1050w	conserved protein, unknown function
#3-D10	PF3D7_0707400	MAL7P1.209	ATPase family AAA domain-containing protein 3A, putative
#3-D11	PF3D7_1432200	PF14_0302	conserved Plasmodium protein, unknown function
#3-D12	PF3D7_0708500	PF07_0030	heat shock protein 86 family protein
#3-E1	PF3D7_0631600	PFF1535w	exported protein family 4
#3-E2	PF3D7_1124100	PF11_0252	BEACH domain-containing protein, putative
#3-E3	PF3D7_1033600	PF10_0327	pre-mRNA-splicing factor CEF1, putative
#3-E4	PF3D7_1016400	PF10_0160	serine/threonine protein kinase, FIKK family
#3-E5	PF3D7_0936900	PFI1785w	Plasmodium exported protein (PHISTb), unknown function, pseudogene
#3-E6	PF3D7_1329100	MAL13P1.148	myosin F, putative
#3-E7	PF3D7_0824100	MAL8P1.35	3'-5' exonuclease, putative
#3-E8	PF3D7_0608600	PFF0425w	conserved Plasmodium protein, unknown function
#3-E9	PF3D7_0719100	MAL7P1.99	ATP synthase F0 subunit a-like protein, putative
#3-E10	PF3D7_0308500	PFC0360w	activator of Hsp90 ATPase, putative
#3-E11	PF3D7_1025900	PF10_0256	conserved protein, unknown function
#3-E12	PF3D7_1142600	PF11_0438	60S ribosomal protein L35ae, putative
#3-F1	PF3D7_0922800	PFI1120c	conserved Plasmodium protein, unknown function
#3-F2	PF3D7_0525700	PFE1280w	conserved protein, unknown function
#3-F3	PF3D7_1451800	PF14_0493	sortilin
#3-F4	PF3D7_1306800	MAL13P1.34	RED-like protein, putative
#3-F5	PF3D7_1006600	PF10_0066	phosducin-like protein 3, putative
#3-F6	PF3D7_0925600	PFI1255w	zinc binding protein (Yippee), putative
#3-F7	PF3D7_1347500	MAL13P1.237	DNA/RNA-binding protein Alba 4
#3-F8	PF3D7_0316400	PFC0715c	CS domain-containing protein, putative
#3-F9	PF3D7_1244700	PFL2145w	conserved protein, unknown function
#3-F10	PF3D7_1355900	PF13_0297	RWD domain-containing protein, putative
#3-F11	PF3D7_0628700	PFF1390w	conserved Plasmodium protein, unknown function
#3-F12	PF3D7_0315700	PFC0685w	STONES protein, putative
#3-G1	PF3D7_0405400	PFD0265w	pre-mRNA-processing-splicing factor 8, putative
#3-G2	PF3D7_1015600	PF10_0153	heat shock protein 60
#3-G3	PF3D7_0616200	PFF0785w	kinetochore protein NDC80
#3-G4	PF3D7_1033500	PF10_0326	WD repeat-containing protein 70, putative
#3-G5	PF3D7_1465200	PF14_0619	mediator of RNA polymerase II transcription subunit 4, putative
#3-G6	PF3D7_1210400	PFL0520c	general transcription factor 3C polypeptide 5, putative
#3-G8	PF3D7_1436200	PF14_0343	basal complex protein BCP1
#3-G9	PF3D7_0806800	PF08_0113	V-type proton ATPase subunit a, putative
#3-G10	PF3D7_1235900	PFL1735c	pre-mRNA-splicing factor SYF1, putative
#3-G11	PF3D7_1440100	PF14_0380	cohesin complex subunit RAD21
#3-G12	PF3D7_1125700	PF11_0267	kelch domain-containing protein, putative
#3-H1	PF3D7_0627500	PFF1335c	protein DJ-1
#3-H2	PF3D7_1372100	MAL13P1.475	Plasmodium exported protein (PHISTb), unknown function
#3-H3	PF3D7_1234600	PFL1670c	protein TOC75, putative
#3-H4	PF3D7_0508800	PFE0435c	single-stranded DNA-binding protein
#3-H5	PF3D7_0506100	PFE0300c	60S ribosomal subunit protein L24, putative
#3-H6	PF3D7_0814000	PF08_0075	60S ribosomal protein L13-2, putative
#3-H7	PF3D7_0933000	PFI1600w	CSTF domain-containing protein, putative
#3-H8	PF3D7_1110600	PF11_0113	ribosomal protein L11, mitochondrial, putative
#3-H9	PF3D7_1228200	PFL1365w	conserved Plasmodium protein, unknown function
#3-H10	PF3D7_0214400	PFB0655c	protein LTV1, putative
#3-H11	PF3D7_1130100	PF11_0312	60S ribosomal protein L38
#3-H12	PF3D7_0302600	PFC0125w	ABC transporter B family member 4, putative
#4-A1	PF3D7_0927000	PFI1325w	HSP90 co-chaperone p23
#4-A2	PF3D7_0202100	PFB0105c	liver stage associated protein 2
#4-A3	PF3D7_0516400	PFE0820c	phosducin-like protein 1, putative
#4-A4	PF3D7_1220300	PFL0975w	cell cycle associated protein, putative
#4-A5	PF3D7_1434200	PF14_0323	calmodulin
#4-A7	PF3D7_1201100	PFL0055c	RESA-like protein with PHIST and DnaJ domains
#4-A8	PF3D7_0306700	PFC0282w	ER membrane protein complex subunit 5, putative
#4-A9	PF3D7_1007900	PF10_0077	eukaryotic translation initiation factor 3 subunit D, putative
#4-A10	PF3D7_0626700	PFF1295w	ATPase
#4-A11	PF3D7_1355800	PF13_0296	splicing factor 3B subunit 5, putative
#4-A12	PF3D7_0627100	PFF1315w	ankyrin-repeat protein, putative
#4-B1	PF3D7_1311900	PF13_0065	V-type proton ATPase catalytic subunit A
#4-B2	PF3D7_0323700	PFC1060c	U4/U6.U5 tri-snRNP-associated protein 1, putative
#4-B3	PF3D7_0924400	PFI1200w	conserved Plasmodium protein, unknown function
#4-B4	PF3D7_1429800	PF14_0277	coatomer subunit beta, putative
#4-B5	PF3D7_0720200	PF07_0084	conserved protein, unknown function
#4-B6	PF3D7_0212200	PFB0545c	ribosomal protein L12, mitochondrial, putative
#4-B7	PF3D7_0619400	PFF0940c	cell division cycle protein 48 homologue, putative
#4-B8	PF3D7_0818200	MAL8P1.69	14-3-3 protein
#4-B9	PF3D7_1250800	PFL2440w	DNA repair protein rhp16, putative
#4-B10	PF3D7_0823600	MAL8P1.37	lipoate-protein ligase B
#4-B11	PF3D7_1144900	PF11_0461	ras-related protein Rab-6
#4-B12	PF3D7_0523100	PFE1155c	mitochondrial-processing peptidase subunit alpha, putative
#4-C1	PF3D7_1338300	PF13_0214	elongation factor 1-gamma, putative
#4-C2	PF3D7_0406000	PFD0300w	conserved protein, unknown function
#4-C3	PF3D7_1347200	PF13_0252	nucleoside transporter 1
#4-C4	PF3D7_1125000	PF11_0261	conserved protein, unknown function
#4-C5	PF3D7_1427900	PF14_0257	leucine-rich repeat protein
#4-C6	PF3D7_1301800	PF13_0074	surface-associated interspersed protein 13.1 (SURFIN 13.1), pseudogene
#4-C8	PF3D7_1225800	PFL1245w	ubiquitin-activating enzyme E1
#4-C9	PF3D7_0622400	PFF1080w	conserved protein, unknown function
#4-C10	PF3D7_1224000	PFL1155w	GTP cyclohydrolase 1
#4-C11	PF3D7_0809700	PF08_0100	RuvB-like helicase 1
#4-C12	PF3D7_1312800	PF13_0072	protein AAP2
#4-D1	PF3D7_0507700	PFE0380c	nuclear protein localization protein 4, putative
#4-D2	PF3D7_1105400	PF11_0065	40S ribosomal protein S4, putative
#4-D3	PF3D7_1101100	PF11_0529	rifin
#4-D4	PF3D7_1140600	PF11_0417	conserved Plasmodium protein, unknown function
#4-D5	PF3D7_0714600	PF07_0058	conserved protein, unknown function
#4-D6	PF3D7_1327000	MAL13P1.155	conserved protein, unknown function
#4-D7	PF3D7_1444800	PF14_0425	fructose-bisphosphate aldolase
#4-D8	PF3D7_0516200	PFE0810c	40S ribosomal protein S11
#4-D9	PF3D7_0515700	PFE0785c	glideosome-associated protein 40
#4-D10	PF3D7_1355600	PF13_0295	PhIL1 interacting protein PIP1
#4-D11	PF3D7_0512600	PFE0625w	ras-related protein Rab-1B
#4-D12	PF3D7_1437700	PF14_0357	succinyl-CoA ligase, putative
#4-E1	PF3D7_1461300	PF14_0585	40S ribosomal protein S28e, putative
#4-E2	PF3D7_0608000	PFF0395c	diphthine methyltransferase, putative
#4-E3	PF3D7_1447700	PF14_0453	conserved protein, unknown function
#4-E4	PF3D7_0704300	PF07_0016	basal complex protein BLEB
#4-E5	PF3D7_1030000	PF10_0293	transcription elongation factor SPT4, putative
#4-E6	PF3D7_0407700	PFD0380c	TH1 domain-containing protein, putative
#4-E7	PF3D7_1435200	PF14_0333	conserved protein, unknown function
#4-E8	PF3D7_1114700	PF11_0156	cyclin-dependent-like kinase CLK3
#4-E9	PF3D7_1345200	PF13_0241	rhomboid protease ROM6, putative
#4-E10	PF3D7_0708400	PF07_0029	heat shock protein 90
#4-E11	PF3D7_1207600	PFL0380c	tRNA dimethylallyltransferase, putative
#4-E12	PF3D7_0216700	PFB0765w	autophagy-related protein 11, putative
#4-F1	PF3D7_0205900	PFB0260w	26S proteasome regulatory subunit RPN1, putative
#4-F2	PF3D7_1116700	PF11_0174	dipeptidyl aminopeptidase 1
#4-F3	PF3D7_1320800	PF13_0121	dihydrolipoyllysine-residue succinyltransferase component of 2-oxoglutarate dehydrogenase complex
#4-F4	PF3D7_1338900	MAL13P1.196	serine/threonine protein kinase, putative
#4-F5	PF3D7_0212500	PFB0560w	nucleoporin NUP434, putative
#4-F6	PF3D7_1407400	PF14_0071	conserved Plasmodium protein, unknown function
#4-F7	PF3D7_1029600	PF10_0289	adenosine deaminase
#4-F8	PF3D7_1364000	MAL13P1.321	conserved protein, unknown function
#4-F9	PF3D7_1242600	PFL2050w	protein farnesyltransferase subunit alpha
#4-F10	PF3D7_1251500	PFL2475w	ATP-dependent RNA helicase DRS1, putative
#4-F11	PF3D7_1443300	PF14_0411	U6 snRNA-associated Sm-like protein LSm5, putative
#4-F12	PF3D7_0213000	PFB0590w	conserved protein, unknown function
#4-G1	PF3D7_0612200	PFF0595c	leucine-rich repeat protein
#4-G2	PF3D7_0501300	PFE0065w	skeleton-binding protein 1
#4-G3	PF3D7_1331200	PF13_0167	conserved Plasmodium protein, unknown function
#4-G4	PF3D7_0915600	PFI0765w	conserved Plasmodium protein, unknown function
#4-G5	PF3D7_1123400	PF11_0245	eukaryotic peptide chain release factor GTP-binding subunit, putative
#4-G6	PF3D7_1439900	PF14_0378	triosephosphate isomerase
#4-G7	PF3D7_1347100	PF13_0251	DNA topoisomerase 3
#4-G8	PF3D7_1452600	PF14_0501	conserved Plasmodium protein, unknown function
#4-G9	PF3D7_1236000	PFL1740w	vesicle transport v-SNARE protein VTI1, putative
#4-G10	PF3D7_1140300	PF11_0414	P-loop containing nucleoside triphosphate hydrolase, putative
#4-G11	PF3D7_1233100	PFL1595w	conserved protein, unknown function
#4-G12	PF3D7_1427000	PF14_0249	conserved Plasmodium protein, unknown function
#4-H1	PF3D7_1432800	PF14_0310	HP12 protein homolog, putative
#4-H2	PF3D7_1450600	PF14_0481	S-adenosylmethionine-dependent methyltransferase, putative
#4-H3	PF3D7_0925900	PFI1270w	lipocalin
#4-H4	PF3D7_1447000	PF14_0448	40S ribosomal protein S5
#4-H5	PF3D7_1366200	MAL13P1.332	conserved protein, unknown function
#4-H6	PF3D7_0609400	PFF0465c	mitochondrial cardiolipin synthase, putative
#4-H7	PF3D7_1403600	PF14_0033	selenoprotein 1
#4-H8	PF3D7_1201800	PFL0090c	cytochrome c oxidase assembly protein COX19, putative
#4-H9	PF3D7_0907900	PFI0380c	peptide deformylase
#4-H10	PF3D7_1013100	PF10_0128	U3 small nucleolar RNA-associated protein 13, putative
#4-H11	PF3D7_1229600	PFL1430c	conserved Plasmodium protein, unknown function
#4-H12	PF3D7_1244200	PFL2125c	RNA polymerase II transcription factor B subunit 2, putative
#5-A1	PF3D7_1213800	PFL0670c	proline--tRNA ligase
#5-A2	PF3D7_0926900	PFI1320c	replication termination factor, putative
#5-A3	PF3D7_1354900	PF13_0290	conserved Plasmodium protein, unknown function
#5-A4	PF3D7_0824800	PF08_0028	conserved Plasmodium membrane protein, unknown function
#5-A5	PF3D7_0601700	PFF0085w	Plasmodium exported protein (PHISTa), unknown function, pseudogene
#5-A6	PF3D7_1126800	PF11_0279	alternative splicing factor SR-MG, putative
#5-A7	PF3D7_1450000	PF14_0476	serine/threonine protein kinase, putative
#5-A8	PF3D7_0920900	PFI1025w	U4/U6 snRNA-associated-splicing factor, putative
#5-A9	PF3D7_1030800	PF10_0301	calmodulin, putative
#5-A10	PF3D7_1468400	PF14_0652	C3H1-type zinc finger protein CZIF1
#5-A11	PF3D7_0511200	PFE0555w	stearoyl-CoA desaturase
#5-A12	PF3D7_0825600	PF08_0025	cytochrome c oxidase assembly factor 5, putative
#5-B2	PF3D7_1416900	PF14_0167	prefoldin subunit 2, putative
#5-B3	PF3D7_1023300	PF10_0226	conserved protein, unknown function
#5-B4	PF3D7_0729000	MAL7P1.158	signal recognition particle subunit SRP9
#5-B5	PF3D7_0831400	MAL8P1.206	Plasmodium exported protein, unknown function
#5-B6	PF3D7_1203900	PFL0190w	ubiquitin-conjugating enzyme E2
#5-B7	PF3D7_0519200	PFE0965c	V-type proton ATPase 16 kDa proteolipid subunit
#5-B8	PF3D7_0603800	PFF0185c	NdP2 protein, putative
#5-B9	PF3D7_0807700	MAL8P1.126	serine protease DegP
#5-B10	PF3D7_0717100	MAL7P1.83	CRAL/TRIO domain-containing protein, putative
#5-B11	PF3D7_0615900	PFF0770c	protein phosphatase, putative
#5-B12	PF3D7_0106800	PFA0335w	ras-related protein Rab-5C
#5-C1	PF3D7_0104300	PFA0215w	ubiquitin carboxyl-terminal hydrolase 1, putative
#5-C2	PF3D7_1236700	PFL1775c	S-adenosyl-methyltransferase, putative
#5-C3	PF3D7_1104000	PF11_0051	phenylalanine--tRNA ligase beta subunit
#5-C4	PF3D7_1125300	PF11_0264	DNA-directed RNA polymerase
#5-C5	PF3D7_1232000	PFL1540c	phenylalanine--tRNA ligase
#5-C6	PF3D7_1013800	PF10_0135	conserved Plasmodium protein, unknown function
#5-C8	PF3D7_0922500	PFI1105w	phosphoglycerate kinase
#5-C9	PF3D7_0423000	PFD1085w	conserved Plasmodium protein, unknown function
#5-C10	PF3D7_0305700	PFC0255c	ubiquitin-conjugating enzyme MMS2, putative
#5-C11	PF3D7_0933500	PFI1620c	gamma-tubulin complex component, putative
#5-C12	PF3D7_0811300	MAL8P1.104	CCR4-associated factor 1
#5-D1	PF3D7_1334200	PF13_0190	chaperone binding protein, putative
#5-D2	PF3D7_0614500	PFF0700c	60S ribosomal protein L19
#5-D3	PF3D7_0700800	MAL8P1.213	Pfmc-2TM Maurer's cleft two transmembrane protein
#5-D4	PF3D7_1408400	PF14_0081	FANCJ-like helicase, putative
#5-D5	PF3D7_1216000	PFL0770w	serine--tRNA ligase, putative
#5-D6	PF3D7_1357100	PF13_0305	elongation factor 1-alpha
#5-D8	PF3D7_1202100	PFL0105w	SRAP domain-containing protein, putative
#5-D9	PF3D7_0514300	PFE0715w	aspartate--tRNA ligase, putative
#5-D10	PF3D7_0913800	PFI0675w	conserved Plasmodium protein, unknown function
#5-D11	PF3D7_1321700	MAL13P1.120	splicing factor 1
#5-D12	PF3D7_0803000	PF08_0128	peptidyl-prolyl cis-trans isomerase
#5-E1	PF3D7_1147300	PF11_0482	conserved Plasmodium protein, unknown function
#5-E2	PF3D7_0629500	PFF1430c	amino acid transporter AAT1
#5-E3	PF3D7_1132600	PF11_0336	pre-mRNA-splicing factor 38A, putative
#5-E4	PF3D7_1038100	PF10_0373	GDP dissociation inhibitor, putative
#5-E5	PF3D7_1431700	PF14_0296	60S ribosomal protein L14, putative
#5-E6	PF3D7_0102900	PFA0145c	aspartate--tRNA ligase
#5-E7	PF3D7_1434800	PF14_0329	mitochondrial acidic protein MAM33, putative
#5-E8	PF3D7_0716100	PF07_0067	protein SDA1, putative
#5-E9	PF3D7_1123100	PF11_0242	calcium-dependent protein kinase 7
#5-E10	PF3D7_1033900	PF10_0330	ubiquitin-conjugating enzyme E2, putative
#5-E11	PF3D7_0604100	PFF0200c	AP2 domain transcription factor
#5-E12	PF3D7_0304200	PFC0190c	EH domain-containing protein
#5-F1	PF3D7_0504900	PFE0240w	transmembrane protein TMEM222, putative
#5-F3	PF3D7_1126600	PF11_0276	steryl ester hydrolase, putative
#5-F4	PF3D7_1319400	MAL13P1.103	conserved protein, unknown function
#5-F5	PF3D7_1428300	PF14_0261	proliferation-associated protein 2g4, putative
#5-F6	PF3D7_0830900	PF08_0001	Plasmodium exported protein, unknown function
#5-F7	PF3D7_1367500	PF13_0353	NADH-cytochrome b5 reductase, putative
#5-F8	PF3D7_1017400	PF10_0169	phosphomannomutase
#5-F9	PF3D7_0623500	PFF1130c	superoxide dismutase [Fe]
#5-F10	PF3D7_1369600	PF13_0361	conserved Plasmodium protein, unknown function
#5-F11	PF3D7_1409400	PF14_0092	conserved protein, unknown function
#5-F12	PF3D7_1229900	PFL1440c	dynein regulatory complex subunit 7, putative
#5-G1	PF3D7_1404100	PF14_0038	cytochrome c, putative
#5-G2	PF3D7_1470800	PF14_0675	conserved Plasmodium protein, unknown function
#5-G3	PF3D7_1004400	PF10_0047	RNA-binding protein, putative
#5-G4	PF3D7_0815500	MAL8P1.84	conserved Plasmodium protein, unknown function
#5-G5	PF3D7_1441500	PF14_0394	conserved Plasmodium protein, unknown function
#5-G6	PF3D7_0608500	PFF0420c	proteasome subunit alpha type-2, putative
#5-G7	PF3D7_1433300	PF14_0314	histone-binding protein RBBP7, putative
#5-G8	PF3D7_0207000	PFB0310c	merozoite surface protein 4
#5-G9	PF3D7_1130900	PF11_0319	conserved Plasmodium protein, unknown function
#5-G10	PF3D7_1448500	PF14_0463	conserved Plasmodium protein, unknown function
#5-G11	PF3D7_0103400	PFA0170c	zinc-carboxypeptidase, putative
#5-G12	PF3D7_1231100	PFL1500w	ras-related protein Rab-2
#5-H1	PF3D7_1103100	PF11_0043	60S acidic ribosomal protein P1, putative
#5-H2	PF3D7_0520900	PFE1050w	adenosylhomocysteinase
#5-H3	PF3D7_0110500	PFA0510w	bromodomain protein 3, putative
#5-H4	PF3D7_0610100	PFF0500c	pre-mRNA-splicing factor SLU7, putative
#5-H6	PF3D7_0619500	PFF0945c	acyl-CoA synthetase
#5-H7	PF3D7_1325600	MAL13P1.139	mitochondrial fission 1 protein
#5-H8	PF3D7_1029800	PF10_0291	heptatricopeptide repeat and RAP domain-containing protein, putative
#5-H9	PF3D7_0322300	PFC0995c	diacylglycerol O-acyltransferase
#5-H10	PF3D7_1216200	PFL0780w	glycerol-3-phosphate dehydrogenase [NAD(+)], putative
#5-H11	PF3D7_0711500	MAL7P1.38	regulator of chromosome condensation, putative
#5-H12	PF3D7_0823900	PF08_0031	dicarboxylate/tricarboxylate carrier
#8-A1	PF3D7_1022400	PF10_0217	serine/arginine-rich splicing factor 4
#8-A2	PF3D7_0620500	PFF1000w	cleavage stimulation factor subunit 1, putative
#8-A3	PF3D7_0601900	PFF0090w	conserved Plasmodium protein, unknown function
#8-A4	PF3D7_0807600	MAL8P1.127	conserved Plasmodium protein, unknown function
#8-A5	PF3D7_0921200	PFI1040c	conserved Plasmodium membrane protein, unknown function
#8-B1	PF3D7_1354300	PF13_0286	large subunit rRNA methyltransferase, putative
#8-B2	PF3D7_0628300	PFF1375c	choline/ethanolaminephosphotransferase, putative
#8-B3	PF3D7_1414300	PF14_0141	60S ribosomal protein L10, putative
#8-B4	PF3D7_1114100	PF11_0149	rhomboid protease ROM1
#8-C1	PF3D7_0917500	PFI0855w	conserved protein, unknown function
#8-C2	PF3D7_1448800	PF14_0466	Appr-1-p processing domain protein
#8-C3	PF3D7_0728300	PF07_0119	conserved protein, unknown function
#8-C4	PF3D7_0917300	PFI0845w	conserved protein, unknown function
#8-C5	PF3D7_0512500	PFE0620c	conserved Plasmodium protein, unknown function
#8-C6	PF3D7_1024200	PF10_0235	RNA-binding protein, putative
#8-C7	PF3D7_1032900	PF10_0320	RNA polymerase II-associated protein 1, putative
#8-C8	PF3D7_0719700	PF07_0080	40S ribosomal protein S10, putative
#8-C9	PF3D7_0827200	PF08_0017	conserved Plasmodium protein, unknown function
#8-C10	PF3D7_0612000	PFF0585c	conserved Plasmodium protein, unknown function
#8-C11	PF3D7_1445700	PF14_0434	conserved Plasmodium protein, unknown function
#8-F1	PF3D7_1133100	PF11_0341	conserved Plasmodium protein, unknown function
#8-F2	PF3D7_1038500	PF10_0375	Plasmodium exported protein, unknown function
#8-F3	PF3D7_0520800	PFE1045c	conserved protein, unknown function
#8-F4	PF3D7_1013600	PF10_0133	conserved Plasmodium protein, unknown function
#8-F5	PF3D7_1428900	PF14_0268	conserved Plasmodium protein, unknown function
#8-F6	PF3D7_0618300	PFF0885w	60S ribosomal protein L27a, putative
#8-F7	PF3D7_0903200	PFI0155c	ras-related protein RAB7
#8-F8	PF3D7_0103200	PFA0160c	nucleoside transporter 4
#8-F9	PF3D7_1011800	PF10_0115	PRE-binding protein
#8-F10	PF3D7_1136300	PF11_0374	tudor staphylococcal nuclease
#8-F11	PF3D7_0207700	PFB0345c	serine repeat antigen 4
#8-G1	PF3D7_1246200	PFL2215w	actin I
#8-G2	PF3D7_0930800	PFI1500w	regulator of chromosome condensation, putative
#8-G3	PF3D7_0422400	PFD1055w	40S ribosomal protein S19
#8-G4	PF3D7_0830400	PF08_0004	CRA domain-containing protein, putative
#8-G5	PF3D7_0932200	PFI1565w	profilin
#8-G6	PF3D7_0722500	PF07_0091	pre-mRNA-splicing factor CWC15, putative
#8-G7	PF3D7_1412800	PF14_0127	glycylpeptide N-tetradecanoyltransferase
#8-G8	PF3D7_0613300	PFF0645c	rhoptry protein ROP14
#8-G9	PF3D7_1141400	PF11_0425	phosphatidylinositol N-acetylglucosaminyltransferase subunit H, putative
#8-G10	PF3D7_1402700	PF14_0028	U2 snRNP-associated SURP motif-containing protein, putative
#8-G11	PF3D7_1423000	PF14_0221	nucleolar GTP-binding protein 2, putative
#9-A1	PF3D7_0717000	MAL7P1.82	conserved Plasmodium membrane protein, unknown function
#9-A2	PF3D7_0802600	MAL8P1.150	adenylyl cyclase beta
#9-A3	PF3D7_0823100	MAL8P1.41	RWD domain-containing protein, putative
#9-A4	PF3D7_1346200	MAL13P1.232	nuclear import protein MOG1, putative
#9-A5	PF3D7_1133200	PF11_0342	conserved Plasmodium protein, unknown function
#9-A6	PF3D7_0602400	PFF0115c	elongation factor G
#9-A7	PF3D7_1478400	PF14_0756	Plasmodium exported protein, unknown function, pseudogene
#9-A8	PF3D7_1463400	PF14_0603	DNA-directed RNA polymerase III subunit RPC4, putative
#9-A9	PF3D7_1343000	MAL13P1.214	phosphoethanolamine N-methyltransferase
#9-A10	PF3D7_0109700	PFA0475c	rRNA biogenesis protein RRP36, putative
#9-A11	PF3D7_1001100	PF10_0015	acyl-CoA binding protein, isoform 1, ACBP1
#9-A12	PF3D7_0529900	PFE1490c	RING zinc finger protein, putative
#9-B1	PF3D7_0409100	PFD0450c	U4/U6 small nuclear ribonucleoprotein PRP31, putative
#9-B2	PF3D7_1203300	PFL0165c	TBCC domain-containing protein, putative
#9-B3	PF3D7_0606200	PFF0305c	ubiquitin-conjugating enzyme E2 PEX4, putative
#9-B4	PF3D7_1118000	PF11_0186	conserved Plasmodium protein, unknown function
#9-B5	PF3D7_0723900	MAL7P1.126	RNA-binding protein, putative
#9-B6	PF3D7_1128200	PF11_0293	multiprotein-bridging factor 1, putative
#9-B8	PF3D7_1340700	MAL13P1.205	ras-related protein Rab-11B
#9-B9	PF3D7_1029400	PF10_0287	cell division control protein CDC50C
#9-B10	PF3D7_0216600	PFB0760w	sugar transporter, putative
#9-B11	PF3D7_0410000	PFD0495c	erythrocyte vesicle protein 1
#9-B12	PF3D7_1231200	PFL1505c	conserved Plasmodium protein, unknown function
#9-C1	PF3D7_0928700	PFI1410c	conserved Plasmodium protein, unknown function
#9-C2	PF3D7_0529800	PFE1485w	conserved Plasmodium protein, unknown function
#9-C3	PF3D7_1249800	PFL2390c	THO complex subunit 2, putative
#9-C4	PF3D7_0208700	PFB0391c	SHS2 domain-containing protein, putative
#9-C5	PF3D7_0933900	PFI1640c	Fip1 domain-containing protein, putative
#9-C6	PF3D7_1248500	PFL2325c	bax inhibitor 1, putative
#9-C7	PF3D7_0921800	PFI1070c	ribosome production factor 1, putative
#9-C8	PF3D7_1110900	PF11_0115	ES2 protein, putative
#9-C9	PF3D7_0815600	MAL8P1.83	eukaryotic translation initiation factor 3 subunit G, putative
#9-C10	PF3D7_0103900	PFA0195w	parasite-infected erythrocyte surface protein
#9-C11	PF3D7_1135500	PF11_0365	RNA-binding protein, putative
#9-C12	PF3D7_1365600	MAL13P1.328	DNA topoisomerase 6 subunit B
#9-D1	PF3D7_1239500	PFL1915w	DNA gyrase subunit B
#9-D2	PF3D7_1141300	PF11_0424	apical polar ring protein APR1, putative
#9-D3	PF3D7_1317800	MAL13P1.92	40S ribosomal protein S19
#9-D4	PF3D7_0111500	PFA0555c	UMP-CMP kinase, putative
#9-D5	PF3D7_0935200	PFI1700c	vacuolar protein sorting-associated protein 33, putative
#9-D6	PF3D7_0804400	MAL8P1.140	methionine aminopeptidase 1c, putative
#9-D7	PF3D7_0902100	PFI0100c	serine/threonine protein kinase, FIKK family
#9-D8	PF3D7_1422100	PF14_0212	ribosomal protein L21, mitochondrial, putative
#9-D9	PF3D7_0516100	PFE0805w	cation-transporting ATPase 1
#9-D10	PF3D7_0614000	PFF0680c	thiamine-phosphate synthase, putative
#9-D11	PF3D7_0822800	MAL8P1.43	U5 small nuclear ribonucleoprotein 40 kDa protein, putative
#9-D12	PF3D7_0728400	MAL7P1.154	SDH5 domain-containing protein, putative
#9-E1	PF3D7_1415300	PF14_0151	RNA-binding protein Nova-1, putative
#9-E2	PF3D7_1322900	MAL13P1.129	CRYSP protein, putative
#9-E3	PF3D7_0606100	PFF0300w	RNA-binding protein, putative
#9-E4	PF3D7_0828600	MAL8P1.13	folate transporter 1
#9-E5	PF3D7_1119100	PF11_0198	tRNA m(1)G methyltransferase, putative
#9-E6	PF3D7_1020000	PF10_0194	RNA-binding protein 34, putative
#9-E7	PF3D7_0719900	PF07_0082	conserved Plasmodium membrane protein, unknown function
#9-E8	PF3D7_1331100	MAL13P1.166	DNA polymerase theta, putative
#9-E9	PF3D7_0913200	PFI0645w	elongation factor 1-beta
#9-E10	PF3D7_1212800	PFL0630w	succinate dehydrogenase [ubiquinone] iron-sulfur subunit, mitochondrial
#9-E11	PF3D7_1477900	PF14_0751	acyl-CoA synthetase, pseudogene
#9-E12	PF3D7_0610900	PFF0535c	transcription elongation factor SPT5, putative
#9-F1	PF3D7_1401800	PF14_0020	choline kinase
#9-F2	PF3D7_0620700	PFF1010c	DnaJ protein, putative
#9-F3	PF3D7_1038000	PF10_0372	antigen UB05
#9-F4	PF3D7_0313800	PFC0575w	conserved Plasmodium protein, unknown function
#9-F5	PF3D7_0913900	PFI0680c	arginine--tRNA ligase, putative
#9-F6	PF3D7_0619700	PFF0960c	F-box protein FBXO1, putative
#9-F7	PF3D7_1335700	PF13_0199	conserved oligomeric Golgi complex subunit 3, putative
#9-F8	PF3D7_1471300	PF14_0680	RAP protein, putative
#9-F9	PF3D7_1109900	PF11_0106	60S ribosomal protein L36
#9-F10	PF3D7_1123800	PF11_0249	structural maintenance of chromosomes protein 5, putative
#9-F11	PF3D7_1230900	PFL1490w	serine/threonine protein kinase RIO1, putative
#9-F12	PF3D7_1120000	PF11_0207	conserved protein, unknown function
#9-G1	PF3D7_0914000	PFI0685w	pseudouridylate synthase, putative
#9-G2	PF3D7_1251700	PFL2485c	tryptophan--tRNA ligase
#9-G3	PF3D7_0518500	PFE0925c	ATP-dependent RNA helicase DDX23, putative
#9-G4	PF3D7_1115100	PF11_0525	conserved protein, unknown function
#9-G5	PF3D7_1038800	PF10_0378	RESA-like protein with PHIST and DnaJ domains
#9-G6	PF3D7_0424300	PFD1155w	erythrocyte binding antigen-165, pseudogene
#9-G7	PF3D7_1250500	PFL2425w	AP-3 complex subunit sigma, putative
#9-G8	PF3D7_1436600	PF14_0346	cGMP-dependent protein kinase
#9-G9	PF3D7_0707800	MAL7P1.23	RAP protein, putative
#9-G10	PF3D7_1415800	PF14_0156	ribosomal RNA small subunit methyltransferase A1
#9-G12	PF3D7_1021200	PF10_0206	conserved Plasmodium protein, unknown function
#9-H1	PF3D7_0218000	PFB0840w	replication factor C subunit 2, putative
#9-H2	PF3D7_1343300	PF13_0237	CDT1-like protein, putative
#9-H3	PF3D7_0509600	PFE0475w	asparagine--tRNA ligase
#9-H5	PF3D7_1118700	PF11_0194	myosin light chain B
#9-H6	PF3D7_0612900	PFF0625w	nucleolar GTP-binding protein 1, putative
#9-H7	PF3D7_1324000	PF13_0137	conserved Plasmodium protein, unknown function
#9-H8	PF3D7_1427500	PF14_0254	DNA mismatch repair protein MSH2, putative
#9-H9	PF3D7_0705000	PF07_0020	mRNA cap guanine-N7 methyltransferase, putative
#9-H10	PF3D7_0413900	PFD0655c	ubiquitin carboxyl-terminal hydrolase 13, putative
#9-H11	PF3D7_0823200	MAL8P1.40	RNA-binding protein, putative
#9-H12	PF3D7_1340300	PF13_0219	nucleolar complex protein 2, putative
#10-A1	PF3D7_1019800	PF10_0191	tRNA-specific 2-thiouridylase MnmA
#10-A2	PF3D7_1215000	PFL0725w	thioredoxin peroxidase 2
#10-A3	PF3D7_1421900	PF14_0211	copper transporter, putative
#10-A4	PF3D7_1238100	PFL1845c	calcyclin binding protein, putative
#10-A6	PF3D7_1401900	PF14_0022	conserved protein, unknown function
#10-A7	PF3D7_1122400	PF11_0232	conserved Plasmodium protein, unknown function
#10-A8	PF3D7_0703600	MAL7P1.13	conserved protein, unknown function
#10-A9	PF3D7_0316200	PFC0705c	conserved Plasmodium protein, unknown function
#10-A10	PF3D7_1031300	PF10_0307	SAE2 domain-containing protein, putative
#10-A11	PF3D7_1320700	PF13_0120	conserved protein, unknown function
#10-A12	PF3D7_1232500	PFL1565c	CG2-related protein, putative
#10-B1	PF3D7_0111400	PFA0550w	conserved Plasmodium protein, unknown function
#10-B2	PF3D7_0527200	PFE1355c	ubiquitin carboxyl-terminal hydrolase 14
#10-B3	PF3D7_0513300	PFE0660c	purine nucleoside phosphorylase
#10-B4	PF3D7_1372400	MAL13P1.485	acyl-CoA synthetase
#10-B5	PF3D7_1037300	PF10_0366	ADP,ATP carrier protein 1
#10-B6	PF3D7_1437900	PF14_0359	HSP40, subfamily A
#10-B7	PF3D7_0209800	PFB0445c	ATP-dependent RNA helicase UAP56
#10-B8	PF3D7_0916400	PFI0805w	conserved Plasmodium protein, unknown function
#10-B9	PF3D7_1432500	PF14_0307	RNA methyltransferase, putative
#10-B10	PF3D7_1034400	PF10_0334	flavoprotein subunit of succinate dehydrogenase
#10-B11	PF3D7_0106500	PFA0320w	conserved Plasmodium protein, unknown function
#10-B12	PF3D7_0320900	PFC0920w	histone H2A.Z
#10-C1	PF3D7_1446700	PF14_0445	apicomplexan kinetochore protein 4, putative
#10-C2	PF3D7_1132900	PF11_0339	glycine cleavage system H protein
#10-C3	PF3D7_0827900	MAL8P1.17	protein disulfide-isomerase
#10-C4	PF3D7_1465900	PF14_0627	40S ribosomal protein S3
#10-C5	PF3D7_0501000	PFE0050w	Plasmodium exported protein, unknown function
#10-C6	PF3D7_0321000	PFC0925w	conserved protein, unknown function
#10-C7	PF3D7_0501200	PFE0060w	parasite-infected erythrocyte surface protein
#10-C8	PF3D7_0802000	PF08_0132	glutamate dehydrogenase, putative
#10-C9	PF3D7_1420400	PF14_0198	glycine--tRNA ligase
#10-C10	PF3D7_0933300	PFI1615w	conserved Plasmodium protein, unknown function
#10-C11	PF3D7_1311800	MAL13P1.56	M1-family alanyl aminopeptidase
#10-C12	PF3D7_1414000	PF14_0138	26S proteasome regulatory subunit RPN13, putative
#10-D1	PF3D7_0408900	PFD0440w	tRNA N6-adenosine threonylcarbamoyltransferase
#10-D2	PF3D7_0914700	PFI0720w	major facilitator superfamily-related transporter, putative
#10-D3	PF3D7_0410300	PFD0505c	protein phosphatase PPM1, putative
#10-D4	PF3D7_1244000	PFL2115c	glucose inhibited division protein a homologue, putative
#10-D5	PF3D7_1435600	PF14_0337	conserved Plasmodium protein, unknown function
#10-D6	PF3D7_0713400	MAL7P1.64	GPCR-like receptor SR25
#10-D7	PF3D7_0624500	PFF1180w	anaphase-promoting complex subunit 11, putative
#10-D8	PF3D7_0704600	MAL7P1.19	HECT-type E3 ubiquitin ligase UT
#10-D9	PF3D7_1024500	PF10_0238	conserved Plasmodium protein, unknown function
#10-D10	PF3D7_1461900	PF14_0589	valine--tRNA ligase, putative
#10-D11	PF3D7_0603400	PFF0165c	trophozoite exported protein 1
#10-D12	PF3D7_0104400	PFA0225w	4-hydroxy-3-methylbut-2-enyl diphosphate reductase
#10-E1	PF3D7_1117700	PF11_0183	GTP-binding nuclear protein RAN/TC4
#10-E2	PF3D7_0315300	PFC0645w	conserved Plasmodium protein, unknown function
#10-E3	PF3D7_0316800	PFC0735w	40S ribosomal protein S15A, putative
#10-E4	PF3D7_0817500	PF08_0059	histidine triad nucleotide-binding protein 1
#10-E5	PF3D7_1419500	PF14_0189	conserved Plasmodium protein, unknown function
#10-E6	PF3D7_0805000	MAL8P1.138	alpha/beta hydrolase, putative
#10-E7	PF3D7_1230000	PFL1445w	TBC domain-containing protein, putative
#10-E8	PF3D7_1250300	PFL2415w	vacuolar protein sorting-associated protein 26, putative
#10-E9	PF3D7_1454500	PF14_0518	iron-sulfur cluster assembly protein ISCU
#10-E10	PF3D7_0530200	PFE1510c	phosphoenolpyruvate/phosphate translocator
#10-E11	PF3D7_1358500	PF13_0313	zinc finger protein, putative
#10-E12	PF3D7_0400700	PFD0030c	rifin
#10-F1	PF3D7_0820000	PF08_0048	Snf2-related CBP activator, putative
#10-F2	PF3D7_0928200	PFI1385c	conserved Plasmodium protein, unknown function
#10-F3	PF3D7_1415600	PF14_0154	conserved Plasmodium protein, unknown function
#10-F4	PF3D7_1449100	PF14_0468	CLASP domain-containing protein, putative
#10-F5	PF3D7_1019400	PF10_0187	60S ribosomal protein L30e, putative
#10-F6	PF3D7_0621700	PFF1045w	RAP protein, putative
#10-F8	PF3D7_0607000	PFF0345w	translation initiation factor IF-2, putative
#10-F9	PF3D7_0415200	PFD0735c	conserved Plasmodium protein, unknown function
#10-F10	PF3D7_1148000	PF11_0488	serine/threonine protein kinase, putative
#10-F11	PF3D7_0310300	PFC0430w	phosphoglycerate mutase, putative
#10-F12	PF3D7_0318500	PFC0820w	conserved Plasmodium protein, unknown function
#10-G1	PF3D7_1105800	PF11_0069	conserved Apicomplexan protein, unknown function
#10-G2	PF3D7_0804000	PF08_0124	cactin homolog, putative
#10-G3	PF3D7_1237700	PFL1825w	conserved protein, unknown function
#10-G4	PF3D7_1453700	PF14_0510	HSP90 co-chaperone p23
#10-G5	PF3D7_1027800	PF10_0272	60S ribosomal protein L3
#10-G6	PF3D7_0713700	MAL7P1.67	conserved Plasmodium protein, unknown function
#10-G7	PF3D7_0219200	PFB0885w	40S ribosomal protein S30
#10-G8	PF3D7_1349200	PF13_0257	glutamate--tRNA ligase
#10-G9	PF3D7_1413400	PF14_0132	30S ribosomal protein S9, putative
#10-G10	PF3D7_1322500	MAL13P1.126	palmitoyltransferase DHHC5
#10-G11	PF3D7_0705400	PF07_0023	DNA replication licensing factor MCM7
#10-G12	PF3D7_0510200	PFE0505w	peptidyl-prolyl cis-trans isomerase
#10-H1	PF3D7_0911900	PFI0580c	falstatin
#10-H2	PF3D7_1202200	PFL0110c	mitochondrial phosphate carrier protein
#10-H3	PF3D7_1011700	PF10_0114	DNA repair protein RAD23, putative
#10-H4	PF3D7_0109400	PFA0460c	tubulin-specific chaperone a, putative
#10-H5	PF3D7_0708800	PF07_0033	heat shock protein 110
#10-H6	PF3D7_0408100	PFD0400w	conserved Plasmodium protein, unknown function
#10-H7	PF3D7_0405300	PFD0260c	liver specific protein 2, putative
#10-H8	PF3D7_1108000	PF11_0093	IWS1-like protein, putative
#10-H9	PF3D7_0317000	PFC0745c	proteasome subunit alpha type-3, putative
#10-H10	PF3D7_0721300	MAL7P1.113	ATP-dependent DNA helicase DDX31
#10-H11	PF3D7_1138600	PF11_0397	beta-catenin-like protein 1, putative
#10-H12	PF3D7_0518600	PFE0930w	WD repeat-containing protein 26, putative
#12-A1	PF3D7_0616800	PFF0815w	malate:quinone oxidoreductase
#12-A2	PF3D7_1342000	PF13_0228	40S ribosomal protein S6
#12-A3	PF3D7_0710600	PF07_0043	60S ribosomal protein L34
#12-A4	PF3D7_0314600	PFC0605w	conserved protein, unknown function
#12-A5	PF3D7_0110700	PFA0520c	chromatin assembly factor 1 subunit C, putative
#12-A6	PF3D7_0826700	PF08_0019	receptor for activated c kinase
#12-A7	PF3D7_1036900	PF10_0361	conserved Plasmodium protein, unknown function
#12-A8	PF3D7_0934700	PFI1680w	UBX domain-containing protein, putative
#12-A9	PF3D7_1102500	PF11_0037	gametocyte exported protein 2
#12-A10	PF3D7_1203700	PFL0185c	nucleosome assembly protein
#12-A11	PF3D7_1234900	PFL1685w	CHCH domain-containing protein, putative
#12-A12	PF3D7_1348400	PF13_0254	conserved Plasmodium membrane protein, unknown function
#12-B1	PF3D7_1008400	PF10_0081	26S protease regulatory subunit 4, putative
#12-B2	PF3D7_1406300	PF14_0060	glycerophosphodiester phosphodiesterase
#12-B3	PF3D7_0320500	PFC0910w	nicotinamidase, putative
#12-B5	PF3D7_0320700	PFC0912w	signal peptidase complex subunit 2
#12-B6	PF3D7_0608100	PFF0400w	conserved Plasmodium protein, unknown function
#12-B7	PF3D7_1030100	PF10_0294	pre-mRNA-splicing factor ATP-dependent RNA helicase PRP22, putative
#12-B8	PF3D7_1115900	PF11_0167	palmitoyltransferase DHHC9
#12-B9	PF3D7_0728200	MAL7P1.153	actin-like protein, putative
#12-B10	PF3D7_1025600	PF10_0252	cytochrome c oxidase copper chaperone, putative
#12-B11	PF3D7_1118700	PF11_0193	myosin light chain B
#12-B12	PF3D7_1428600	PF14_0265	peptide chain release factor 1
#12-C1	PF3D7_1331700	PF13_0170	glutamine--tRNA ligase, putative
#12-C2	PF3D7_1302100	PF13_0011	gamete antigen 27/25
#12-C3	PF3D7_0913700	PFI0670w	conserved protein, unknown function
#12-C4	PF3D7_1012400	PF10_0121	hypoxanthine-guanine phosphoribosyltransferase
#12-C5	PF3D7_1405600	PF14_0053	ribonucleoside-diphosphate reductase small chain, putative
#12-C6	PF3D7_1304900	PF13_0023	DNA-directed RNA polymerase II subunit RPB11, putative
#12-C7	PF3D7_0319600	PFC0870w	elongation factor 1-delta, putative
#12-C8	PF3D7_0213400	PFB0605w	protein kinase 7
#12-C9	PF3D7_1335600	MAL13P1.178	WD repeat-containing protein, putative
#12-C10	PF3D7_0825500	PF08_0026	protein KRI1, putative
#12-C11	PF3D7_1107200	PF11_0084	vacuolar fusion protein CCZ1, putative
#12-C12	PF3D7_1422800	PF14_0218	actin-related protein ARP4
#12-D1	PF3D7_1012000	PF10_0117	RING zinc finger protein, putative
#12-D2	PF3D7_0915000	PFI0735c	type II NADH:ubiquinone oxidoreductase
#12-D3	PF3D7_0914700	PF14_0240	major facilitator superfamily-related transporter, putative
#12-D5	PF3D7_0936100	PFI1745c	early transcribed membrane protein
#12-D6	PF3D7_0524700	PFE1230c	mitochondrial import receptor subunit TOM22, putative
#12-D7	PF3D7_1413800	PF14_0136	diphthamide biosynthesis protein 1, putative
#12-D8	PF3D7_1422700	PF14_0217	conserved protein, unknown function
#12-D9	PF3D7_1245300	PFL2175w	NEDD8-conjugating enzyme UBC12, putative
#12-D10	PF3D7_1455200	PF14_0526	methyltransferase AAMT
#12-D11	PF3D7_1236400	PFL1760w	conserved Plasmodium protein, unknown function
#12-D12	PF3D7_1341300	MAL13P1.209	60S ribosomal protein L18-2, putative
#12-E1	PF3D7_1205600	PFL0280c	tetratricopeptide repeat protein, putative
#12-E2	PF3D7_0926600	PFI1305w	conserved Plasmodium membrane protein, unknown function
#12-E3	PF3D7_0415900	PFD0770c	60S ribosomal protein L15, putative
#12-E4	PF3D7_0208400	PFB0380c	histidine phosphatase, putative
#12-E5	PF3D7_1412100	PF14_0120	mini-chromosome maintenance complex-binding protein
#12-E6	PF3D7_0918300	PFI0895c	eukaryotic translation initiation factor 3 subunit F, putative
#12-E7	PF3D7_0905900	PFI0290c	coatomer subunit beta, putative
#12-E8	PF3D7_0208200	PFB0370c	KRR1 small subunit processome component, putative
#12-E9	PF3D7_1201200	PFL0060w	Plasmodium exported protein (PHISTa-like), unknown function
#12-E10	PF3D7_1327300	PF13_0161	subpellicular microtubule protein 3
#12-E11	PF3D7_1321400	MAL13P1.117	palmitoyltransferase DHHC8, putative
#12-E12	PF3D7_1126900	PF11_0280	small nuclear ribonucleoprotein F, putative
#12-F1	PF3D7_1206200	PFL0310c	eukaryotic translation initiation factor 3 subunit C, putative
#12-F2	PF3D7_0731600	PF07_0129	acyl-CoA synthetase
#12-F3	PF3D7_0111900	PFA0575c	mitochondrial distribution and morphology protein, putative
#12-F4	PF3D7_0213500	PFB0610c	tetratricopeptide repeat protein, putative
#12-F5	PF3D7_1004600	PF10_0049	conserved Plasmodium membrane protein, unknown function
#12-F6	PF3D7_0525600	PFE1275c	RNA methyltransferase, putative
#12-F8	PF3D7_1026800	PF10_0264	40S ribosomal protein S2
#12-F9	PF3D7_1222300	PFL1070c	endoplasmin, putative
#12-F10	PF3D7_1411900	PF14_0117	p1/s1 nuclease, putative
#12-F11	PF3D7_1201900	PFL0095c	conserved protein, unknown function
#12-F12	PF3D7_0418000	PFD0872w	conserved Plasmodium protein, unknown function
#12-G1	PF3D7_1143400	PF11_0447	translation initiation factor eIF-1A, putative
#12-G2	PF3D7_1440000	PF14_0379	conserved Plasmodium protein, unknown function
#12-G3	PF3D7_1317900	MAL13P1.93	nucleolar complex protein 4, putative
#12-G4	PF3D7_0517500	PFE0875c	UTP--glucose-1-phosphate uridylyltransferase, putative
#12-G5	PF3D7_1015300	PF10_0150	methionine aminopeptidase 1b, putative
#12-G6	PF3D7_1424100	PF14_0230	60S ribosomal protein L5, putative
#12-G7	PF3D7_1002900	PF10_0033	conserved Plasmodium protein, unknown function
#12-G9	PF3D7_1214100	PFL0685w	GPI ethanolamine phosphate transferase 3, putative
#12-G10	PF3D7_0311800	PFC0500w	ATP synthase F0 subunit d-like protein, putative
#12-G11	PF3D7_0110800	PFA0525w	transcription initiation factor TFIIB, putative
#12-G12	PF3D7_1476300	PF14_0732	Plasmodium exported protein (PHISTb), unknown function
#12-H1	PF3D7_0608700	PFF0430w	T-complex protein 1 subunit zeta
#12-H2	PF3D7_1332300	PF13_0174	trafficking protein particle complex subunit 2, putative
#12-H3	PF3D7_0606000	PFF0295c	protein KIC1
#12-H4	PF3D7_1204600	PFL0230w	cytidine deaminase, putative
#12-H5	PF3D7_0825400	MAL8P1.25a	ATP synthase-associated protein, putative
#12-H6	PF3D7_1302700	MAL13P1.14	ATP-dependent RNA helicase DHR1, putative
#12-H7	PF3D7_1248900	PFL2345c	26S protease regulatory subunit 8, putative
#12-H8	PF3D7_0319400	PFC0860w	kinesin-8X
#12-H9	PF3D7_1026300	PF10_0260	conserved Plasmodium protein, unknown function
#12-H10	PF3D7_1120600	PF11_0213	DDRGK domain-containing protein, putative
#12-H11	PF3D7_1356300	PF13_0301	ubiquitin-conjugating enzyme E2, putative
#12-H12	PF3D7_0626400	PFF1280w	CRAL/TRIO domain-containing protein, putative
#13-A1	PF3D7_0932000	PFI1555w	conserved Plasmodium protein, unknown function
#13-A2	PF3D7_1337300	PF13_0208	exoribonuclease, putative
#13-A3	PF3D7_0801800	MAL8P1.156	mannose-6-phosphate isomerase, putative
#13-A4	PF3D7_0907600	PFI0365w	translation initiation factor SUI1, putative
#13-A5	PF3D7_0213100	PFB0595w	protein SIS1
#13-A6	PF3D7_1104600	PF11_0057	radial spoke head protein, putative
#13-A7	PF3D7_1246400	PFL2225w	myosin A-tail interacting protein
#13-A8	PF3D7_1149600	PF11_0513	DnaJ protein, putative
#13-A9	PF3D7_0521200	PFE1065w	conserved protein, unknown function
#13-A10	PF3D7_0212100	PFB0540w	conserved Plasmodium protein, unknown function
#13-A11	PF3D7_1421400	PF14_0207	DNA-directed RNA polymerase III subunit RPC6, putative
#13-A12	PF3D7_0930900	PFI1835c	NifU-like protein, putative
#13-B1	PF3D7_0820700	PF08_0045	2-oxoglutarate dehydrogenase E1 component
#13-B2	PF3D7_0112200	PFA0590w	multidrug resistance-associated protein 1
#13-B3	PF3D7_0714000	PF07_0054	histone H2B variant
#13-B4	PF3D7_0416800	PFD0810w	small GTP-binding protein sar1
#13-B5	PF3D7_0708000	MAL7P1.25	cytoskeleton associated protein, putative
#13-B6	PF3D7_0520300	PFE1020w	U6 snRNA-associated Sm-like protein LSm2, putative
#13-B7	PF3D7_1330300	MAL13P1.162	DnaJ protein, putative
#13-B8	PF3D7_1124200	PF11_0253	thioredoxin-like protein, putative
#13-B9	PF3D7_1037100	PF10_0363	pyruvate kinase 2
#13-B10	PF3D7_1406200	PF14_0059	transcription elongation factor SPT6, putative
#13-B11	PF3D7_1230200	PFL1455w	vacuolar transporter chaperone, putative, pseudogene
#13-B12	PF3D7_0522800	PFE1140c	pre-mRNA-splicing factor BUD31, putative
#13-C1	PF3D7_1117800	PF11_0184	DNA mismatch repair protein MLH
#13-C2	PF3D7_0311600	PFC0490w	dolichyl-diphosphooligosaccharide--protein glycosyltransferase subunit OST1, putative
#13-C3	PF3D7_1454900	PF14_0522	conserved protein, unknown function
#13-C4	PF3D7_0933600	PFI1625c	mitochondrial-processing peptidase subunit beta, putative
#13-C5	PF3D7_1338200	PF13_0213	60S ribosomal protein L6, putative
#13-C6	PF3D7_0505100	PFE0250w	trafficking protein particle complex subunit 8, putative
#13-C7	PF3D7_1132400	PF11_0333	transporter, putative
#13-C8	PF3D7_1035000	PF10_0341	U2 snRNA/tRNA pseudouridine synthase, putative
#13-C9	PF3D7_1227200	PFL1315w	potassium channel K1
#13-C10	PF3D7_1359200	MAL13P1.290	high mobility group protein B4, putative
#13-C11	PF3D7_1204300	PFL0210c	eukaryotic translation initiation factor 5A
#13-C12	PF3D7_1336600	MAL13P1.183	conserved protein, unknown function
#13-D1	PF3D7_1372200	MAL13P1.480	histidine-rich protein III
#13-D2	PF3D7_1133700	PF11_0347	FHA domain-containing protein, putative
#13-D3	PF3D7_1342500	MAL13P1.212	sporozoite protein essential for cell traversal
#13-D4	PF3D7_1452700	PF14_0502	U1 snRNP-associated protein, putative
#13-D5	PF3D7_0403200	PFD0150w	pre-mRNA splicing factor, putative
#13-D6	PF3D7_1333000	PF13_0180	20 kDa chaperonin
#13-D7	PF3D7_1110200	PF11_0108	pre-mRNA-processing factor 6, putative
#13-D8	PF3D7_1301200	PF13_0010	GBPH2 protein
#13-D9	PF3D7_1347000	PF13_0250	WD repeat-containing protein 92, putative
#13-D10	PF3D7_0523300	PFE1165c	cytochrome c oxidase subunit ApiCOX18, putative
#13-D11	PF3D7_0810500	MAL8P1.108	protein phosphatase PPM7, putative
#13-D12	PF3D7_0819000	MAL8P1.64	ribonuclease, putative
#13-E1	PF3D7_1246600	PFL2235w	pre-mRNA-splicing factor CWC26, putative
#13-E2	PF3D7_0518300	PFE0915c	proteasome subunit beta type-1, putative
#13-E3	PF3D7_1348500	MAL13P1.244	TBC domain protein, putative
#13-E4	PF3D7_1472300	PF14_0691	conserved protein, unknown function
#13-E5	PF3D7_1425800	PF14_0238	conserved Plasmodium protein, unknown function
#13-E6	PF3D7_1121100	PF11_0218	conserved protein, unknown function
#13-E7	PF3D7_0522000	PFE1100w	conserved Plasmodium protein, unknown function
#13-E8	PF3D7_1212500	PFL0620c	glycerol-3-phosphate 1-O-acyltransferase
#13-E10	PF3D7_1459700	PF14_0570	pyridoxal 5'-phosphate synthase, putative
#13-E11	PF3D7_1224600	PFL1185c	cytochrome c heme lyase, putative
#13-E12	PF3D7_1439000	PF14_0369	copper transporter
#13-F1	PF3D7_0307400	PFC0310c	ATP-dependent Clp protease proteolytic subunit
#13-F2	PF3D7_0803600	MAL8P1.143	GRAM domain-containing protein, putative
#13-F3	PF3D7_0210100	PFB0455w	60S ribosomal protein L37ae, putative
#13-F4	PF3D7_1451000	PF14_0485	ADP-ribosylation factor, putative
#13-F5	PF3D7_1303300	PF13_0017	conserved Plasmodium protein, unknown function
#13-F6	PF3D7_0405000	PFD0245c	ATP-dependent RNA helicase DDX51, putative
#13-F7	PF3D7_0206300	PFB0279w	pentafunctional AROM polypeptide, putative, pseudogene
#13-F8	PF3D7_0309600	PFC0400w	60S acidic ribosomal protein P2
#13-F9	PF3D7_0629100	PFF1410c	nicotinate phosphoribosyltransferase, putative
#13-F10	PF3D7_0109100	PFA0445w	LCCL domain-containing protein
#13-F11	PF3D7_0506500	PFE0320w	conserved Plasmodium protein, unknown function
#13-F12	PF3D7_1432600	PF14_0308	DNA-binding protein, putative
#13-G1	PF3D7_0911000	PFI0535w	phosphatidylinositol N-acetylglucosaminyltransferase, putative
#13-G2		MAL13P1.435	conserved protein, unknown function
#13-G3	PF3D7_1368600	PF13_0358	mitochondrial import inner membrane translocase subunit TIM9, putative
#13-G4	PF3D7_1323300	PF13_0131	N-acetyltransferase, GNAT family, putative
#13-G5	PF3D7_1434300	PF14_0324	Hsp70/Hsp90 organizing protein
#13-G6	PF3D7_1033100	PF10_0322	S-adenosylmethionine decarboxylase/ornithine decarboxylase
#13-G7	PF3D7_0303500	PFC0165w	spindle pole body protein, putative
#13-G8	PF3D7_0402200	PFD0100c	surface-associated interspersed protein 4.1 (SURFIN 4.1), pseudogene
#13-G9	PF3D7_1361900	PF13_0328	proliferating cell nuclear antigen 1
#13-G10	PF3D7_1302000	PF13_0076	EMP1-trafficking protein
#13-G11	PF3D7_0719600	PF07_0079	60S ribosomal protein L11a, putative
#13-G12	PF3D7_0109850	PFA0485w	phosphatidate cytidylyltransferase, putative
#13-H1	PF3D7_1333400	MAL13P1.172	AMMECR1 domain-containing protein, putative
#13-H2	PF3D7_1216500	PFL0795c	male development gene 1
#13-H3	PF3D7_1040500	PF10_0398	rifin
#13-H4	PF3D7_0321900	PFC0970w	cyclic amine resistance locus protein
#13-H5	PF3D7_0924000	PFI1180w	patatin-like phospholipase, putative
#13-H6	PF3D7_1217200	PFL0830w	multiple RNA-binding domain-containing protein 1, putative
#13-H7	PF3D7_0414000	PFD0685c	structural maintenance of chromosomes protein 3
#13-H8	PF3D7_0812500	PF08_0086	RNA-binding protein, putative
#13-H9	PF3D7_1455000	PF14_0523	protein phosphatase PPM3, putative
#13-H10	PF3D7_0112000	PFA0580c	TatD-like deoxyribonuclease
#13-H11	PF3D7_1227400	PFL1325c	conserved Plasmodium protein, unknown function
#13-H12	PF3D7_0910900	PFI0530c	DNA primase large subunit, putative
#14-A2	PF3D7_0705600	MAL7P1.201	RNA helicase, putative
#14-A3	PF3D7_1455600	PF14_0530	ferlin, putative
#14-A4	PF3D7_0818900	PF08_0054	heat shock protein 70
#14-A5	PF3D7_0411300	PFD0560w	golgin subfamily A member 6-like protein, putative
#14-A6	PF3D7_0832200	MAL7P1.225	Plasmodium exported protein (PHISTa-like), unknown function
#14-A7	PF3D7_1230600	PFL1475w	RNA cytosine C(5)-methyltransferase, putative
#14-A8	PF3D7_0417500	PFD0850c	memo-like protein
03-A02-1	PF3D7_1102700	PF11_0039	early transcribed membrane protein 11.1
03-A05-1	PF3D7_0936000	PFI1740c	ring-exported protein 2
03-A08-1	PF3D7_1253300	PFL2565w	Plasmodium exported protein (PHISTa), unknown function, pseudogene
03-A12-5	PF3D7_0702000	MAL7P1.6	Plasmodium exported protein (hyp12), unknown function
03-B04-1	PF3D7_1407900	PF14_0076	plasmepsin I
03-B06-3	PF3D7_0113300	PFA0635c	Plasmodium exported protein (hyp1), unknown function
03-B07-3	PF3D7_0702300	PF07_0006	sporozoite threonine and asparagine-rich protein
03-B08-7	PF3D7_0902300	PFI0110c	serine/threonine protein kinase, FIKK family
03-B08-8	PF3D7_0902300	PFI0110c	serine/threonine protein kinase, FIKK family
03-B09-4	PF3D7_0702100	MAL7P1.7	Plasmodium exported protein (PHISTb), unknown function, pseudogene
03-B11-8	PF3D7_0830500	PF08_0003	sporozoite and liver stage tryptophan-rich protein, putative
A01-2	PF3D7_0503400	PFE0165w	actin-depolymerizing factor 1
A02-12	PF3D7_1017500	PF10_0170	myosin essential light chain ELC
A04-22	PF3D7_1460600	PF14_0578	inner membrane complex sub-compartment protein 3
A05-28	PF3D7_0730400	PF07_0127	IMP1-like protein, putative
A07-53	PF3D7_1222700	PFL1090w	glideosome-associated protein 45
A08-13	PF3D7_1113100	PF11_0139	protein tyrosine phosphatase
A10-11	PF3D7_0914400	PFI0705w	protein KIC3
A11-13	PF3D7_1132800	PF11_0338	aquaglyceroporin
AP6(GARP)	PF3D7_0113000	PFA0620c	glutamic acid-rich protein GARP
B01-24	PF3D7_1003600	PF10_0039	inner membrane complex protein 1c
B02-26	PF3D7_0525800	PFE1285w	inner membrane complex protein 1g
B03-32	PF3D7_1323700	MAL13P1.130	glideosome associated protein with multiple membrane spans 1
B05-37	PF3D7_1414400	PF14_0142	serine/threonine protein phosphatase PP1
B06-44	PF3D7_1136500	PF11_0377	casein kinase 1
B07-3	PF3D7_1461400	PF14_0586	MORN repeat protein, putative
B08-10	PF3D7_0308300	PFC0355c	PhIL1-interacting candidate PIC4
B09-18	PF3D7_0934800	PFI1685w	cAMP-dependent protein kinase catalytic subunit
C01-3	PF3D7_0927900	PFI1370c	phosphatidylserine decarboxylase
C06-51	PF3D7_0423500	PFD1110w	glideosome associated protein with multiple membrane spans 2
C08-8	PF3D7_0504600	PFE0225w	2-oxoisovalerate dehydrogenase subunit beta, mitochondrial, putative
C09-20	PF3D7_1110700	PF11_0114	actin-like protein, putative
C11-27	PF3D7_0918000	PFI0880c	glideosome-associated protein 50
D01-39	PF3D7_0501500	PFE0075c	rhoptry-associated protein 3
D03-46	PF3D7_1124600	PF11_0257	ethanolamine kinase
D05-8	PF3D7_1223100	PFL1110c	cAMP-dependent protein kinase regulatory subunit
D07-2	PF3D7_1471400	PF14_0681	diacylglycerol kinase, putative
D08-2	PF3D7_1401600	PF14_0018	Plasmodium exported protein (PHISTb), unknown function
D10-2	PF3D7_1401100	PF14_0013	DnaJ protein, putative
D11-9	PF3D7_0217500	PFB0815w	calcium-dependent protein kinase 1
D12-6	PF3D7_0717500	PF07_0072	calcium-dependent protein kinase 4
E02-21	PF3D7_1472600	PF14_0694	protein disulfide-isomerase
E05-1	PF3D7_1455300	PF14_0527	conserved protein, unknown function
E07-96	PF3D7_1128900	PF11_0300	conserved protein, unknown function
E09-38	PF3D7_1135100	PF11_0362	protein phosphatase PPM8, putative
E12-6	PF3D7_0403800	PFD0185c	alpha/beta hydrolase, putative
EH1	PF3D7_1410400	PF14_0102	rhoptry-associated protein 1
EH2	PF3D7_0501600	PFE0080c	rhoptry-associated protein 2
EH3	PF3D7_1027300	PF10_0268	peroxiredoxin
EH4	PF3D7_1310700	PF13_0058	PhIL1-interacting candidate PIC5
EH5	PF3D7_1446600	PF14_0443	centrin-2
EH6	PF3D7_0109000	PFA0440w	photosensitized INA-labeled protein PHIL1
EH7	PF3D7_0819600	MAL8P1.62	ubiquitin-like protein, putative
EH8	PF3D7_0414900	PFD0720w	armadillo-domain containing rhoptry protein
EH9	PF3D7_0402100	PFD0095c	Plasmodium exported protein (PHISTb), unknown function
EH10	PF3D7_1125800	PF11_0268	kelch domain-containing protein, putative
EH11	PF3D7_1001700	PF10_0021	Plasmodium exported protein (PHISTc), unknown function
EH12	PF3D7_0830600	MAL8P1.4	Plasmodium exported protein (PHISTc), unknown function
EH13	PF3D7_1243700	PFL2100w	fused toes protein homolog FTS, putative
EH14	PF3D7_0423900	PFD1135c	probable protein, unknown function
EH15	PF3D7_1351800	PF13_0270	conserved Plasmodium protein, unknown function
EH16	PF3D7_0102700	PFA0135w	merozoite-associated tryptophan-rich antigen
EH17	PF3D7_0112900	PFA0615w	Plasmodium exported protein, unknown function
EH18	PF3D7_0424600	PFD1170c	Plasmodium exported protein (PHISTb)
EH19	PF3D7_1204900	PFL0245w	conserved Plasmodium protein, unknown function
EH20	PF3D7_0318700	PFC0830w	conserved Plasmodium protein, unknown function
EH21	PF3D7_1361500	MAL13P1.306	PH domain-containing protein, putative
EH22	PF3D7_1148900	PF11_0505	Plasmodium exported protein, unknown function
EH23	PF3D7_1353200	PF13_0276	membrane associated histidine-rich protein 2
EH24	PF3D7_1141800	PF11_0429	EELM2 domain-containing protein, putative
EH25	PF3D7_0920700	PFI1015w	CRAL/TRIO domain-containing protein, putative
EH26	PF3D7_0507500	PFE0370c	subtilisin-like protease 1
EH27	PF3D7_1102800	PF11_0040	early transcribed membrane protein 11.2
EH28	PF3D7_0202500	PFB0120w	early transcribed membrane protein 2
EH29	PF3D7_1002100	PF10_0025	EMP1-trafficking protein
EH29.1	PF3D7_1002100	PF10_0025	EMP1-trafficking protein
EH30	PF3D7_1140400	PF11_0415	conserved Plasmodium protein, unknown function
EH31	PF3D7_0930300	PFI1475w	merozoite surface protein 1
EH31.1	PF3D7_0930300	PFI1475w	merozoite surface protein 1
EH32	PF3D7_0201700	PFB0085c	DnaJ protein, putative
EH33	PF3D7_0507400	PFE0365c	subtilisin propeptide-like protein
EH34	PF3D7_1030200	PF10_0295	claudin-like apicomplexan microneme protein, putative
EH35	PF3D7_1030200	PF10_0295	claudin-like apicomplexan microneme protein, putative
EH36	PF3D7_1404800	PF14_0045	conserved Plasmodium protein, unknown function
EH37	PF3D7_1404800	PF14_0045	conserved Plasmodium protein, unknown function
EH38	PF3D7_1352900	MAL13P1.268	Plasmodium exported protein, unknown function
EH39	PF3D7_0730800	MAL7P1.170	Plasmodium exported protein, unknown function
F04-7	PF3D7_1209400	PFL0470w	cytosolic iron-sulfur protein assembly protein 1, putative
F06-3	PF3D7_1342600	PF13_0233	myosin A
F07-3	PF3D7_1145400	PF11_0465	dynamin-like protein
F09-73	PF3D7_0905400	PFI0265c	high molecular weight rhoptry protein 3
F10-1	PF3D7_0404700	PFD0230c	dipeptidyl aminopeptidase 3
F11-1	PF3D7_0207400	PFB0330c	serine repeat antigen 7
G01-4	PF3D7_1423300	PF14_0224	serine/threonine protein phosphatase 7
G03-2	PF3D7_1332200	PF13_0173	conserved protein, unknown function
G04-9	PF3D7_1149200	PF11_0509	ring-infected erythrocyte surface antigen
G05-9	PF3D7_0517400	PFE0870w	FACT complex subunit SPT16, putative
G06-1	PF3D7_1426700	PF14_0246	phosphoenolpyruvate carboxylase
G07-9	PF3D7_0303200	PFC0150w	lipin, putative
G10-1	PF3D7_1440400	PF14_0383	zinc finger protein, putative
H01-9	PF3D7_0929400	PFI1445w	high molecular weight rhoptry protein 2
H02-13	PF3D7_0916000	PFI0785c	major facilitator superfamily domain-containing protein, putative
H04-19	PF3D7_1014100	PF10_0138	merozoite surface protein MSA180
H07-6	PF3D7_0930300	PFI1475w	merozoite surface protein 1
H08-2	PF3D7_1205500	PFL0275w	zinc finger protein, putative
H09-6	PF3D7_0603800	MAL6P1.41	NdP2 protein, putative
H10-5	PF3D7_1107800	PF11_0091	AP2 domain transcription factor, putative
H11-14	PF3D7_0525200	PFE1255w	structural maintenance of chromosomes protein 6, putative
H12-4	PF3D7_0407800	PFD0385w	protein CINCH
MSP10_1-1(R1)	PF3D7_0620400	PFF0995c	merozoite surface protein 10
MSP10_1-2(R3)	PF3D7_0620400	PFF0995c	merozoite surface protein 10
MSP10_1-3(R5)	PF3D7_0620400	PFF0995c	merozoite surface protein 10
MSP10_2-1(R2)	PF3D7_0620400	PFF0995c	merozoite surface protein 10
MSP10_2-2(R4)	PF3D7_0620400	PFF0995c	merozoite surface protein 10
MSP10_full	PF3D7_0620400	PFF0995c	merozoite surface protein 10
Myo10	PF3D7_0603400	PFF0165c	trophozoite exported protein 1
PF14	PF3D7_0731300	MAL7P1.174	Plasmodium exported protein (PHISTb), unknown function
PfCSP	PF3D7_0304600	PF3D7_0304600	circumsporozoite (CS) protein
Pfs230C	PF3D7_0209000	PFB0405w	6-cysteine protein P230
PfSMC03-P3	PF3D7_0725400	MAL7P1.141	conserved Plasmodium protein, unknown function
PfSMC06-P3	PF3D7_0105400	PFA0265c	conserved Plasmodium protein, unknown function
PfSMC09-P8	PF3D7_0816100	MAL8P1.81	phosphopantothenoylcysteine decarboxylase, putative
PfSMC11-P6	PF3D7_1318000	MAL13P1.94	conserved protein, unknown function
PfSMD01-P4	PF3D7_1437300	PF14_0353	conserved Plasmodium protein, unknown function
PfSMD03-P3	PF3D7_1115500	PF11_0163	AP2 domain transcription factor, putative
PfSMD04-P1	PF3D7_0905500	PFI0270w	conserved protein, unknown function
PfSMD06-P8	PF3D7_0919200	PFI0940c	PPPDE peptidase, putative
PfSME01-P4	PF3D7_1126700	PF11_0277	conserved Plasmodium protein, unknown function
PfSME03-P1	PF3D7_1133300	PF11_0343	cell division control protein CDC50B
PfSME04-P1	PF3D7_1345600	MAL13P1.228	inner membrane complex protein
PfSME07-P4	PF3D7_1137200	PF11_0383	apical exonemal protein
PfSME08-P5	PF3D7_1136700	PF11_0379	armadillo-interacting protein AIP
PfSMF01-P1	PF3D7_1322600	PF13_0127	conserved Plasmodium protein, unknown function
PfSMF10-P8	PF3D7_1007300	PF10_0072	RING zinc finger protein, putative
PfSMF12-P5	PF3D7_0903600	PFI0175w	protein hook, putative
PfSMG01-P2	PF3D7_0822600	PF08_0036	protein transport protein SEC23
PfSMG02-P4	PF3D7_0618000	MAL6P1.247	conserved Plasmodium membrane protein, unknown function
PfSMG04-P2	PF3D7_0402200	PFD0105c	surface-associated interspersed protein 4.1 (SURFIN 4.1), pseudogene
PfSMG06-P1	PF3D7_1246300	PFL2220w	protein KIC4
PfSMG09-P4	PF3D7_1413700	PF14_0135	DET1 domain-containing protein, putative
PfSMG10-P1	PF3D7_0806200	MAL8P1.135	Dpy-19-like C-mannosyltransferase
PfSMG12-P4	PF3D7_1235200	PFL1700c	V-type K+-independent H+-translocating inorganic pyrophosphatase
PfSMH03-P1	PF3D7_1335300	MAL13P1.176	reticulocyte binding protein 2 homologue b
PfSMH04-P4	PF3D7_0822900	PF08_0035	PhIL1-interacting candidate PIC2
PfSMH05-P1	PF3D7_0817700	MAL8P1.73	rhoptry neck protein 5
PfSMH07-P4	PF3D7_1351700	MAL13P1.260	inner membrane complex protein 1f
PfSMH11-P1	PF3D7_0302200	PFC0110w	cytoadherence linked asexual protein 3.2
SEA1	PF3D7_1021800	PF10_0212	schizont egress antigen-1
T01A01	PF3D7_1213700	PFL0665c	DNA-directed RNA polymerases I, II, and III subunit RPABC3, putative
T01A03	PF3D7_0520600	PFE1035c	bis(5'-nucleosyl)-tetraphosphatase [asymmetrical]
T01A04	PF3D7_1208300	PFL0415w	acyl carrier protein, mitochondrial
T01A05	PF3D7_1345100	MAL13P1.225	thioredoxin 2
T01A07	PF3D7_1434000	PF14_0321	CCR4-associated factor 16, putative
T01A08	PF3D7_0729200	MAL7P1.159	1-cys peroxiredoxin
T01A09	PF3D7_1360100	PF13_0318	RNA-binding protein, putative
T01A10	PF3D7_0532100	PFE1590w	early transcribed membrane protein 5
T01A11	PF3D7_0621800	MAL6P1.210	nascent polypeptide-associated complex subunit alpha, putative
T01A12	PF3D7_0904400	PFI0215c	signal peptidase complex subunit 3, putative
T01B01	PF3D7_0923900	PFI1175c	polyadenylate-binding protein 2, putative
T01B02	PF3D7_1314500	PF13_0082	transmembrane emp24 domain-containing protein, putative
T01B03	PF3D7_0316700	PFC0730w	protein YOP1, putative
T01B04	PF3D7_1367600	MAL13P1.341	ribosome biogenesis protein MRT4, putative
T01B05	PF3D7_0415600	PFD0755c	GTP:AMP phosphotransferase
T01B06	PF3D7_1001000	PF10_0013	chondroitin sulfate A ligand
T01B07	PF3D7_0807000	MAL8P1.131	YEATS domain-containing protein, putative
T01B09	PF3D7_0419800	PFD0960c	60S ribosomal protein L7ae/L30e, putative
T01B10	PF3D7_0721100	PF07_0087	conserved protein, unknown function
T01B11	PF3D7_1124800	PF11_0259	ribosome biogenesis regulatory protein, putative
T01B12	PF3D7_0720100	PF07_0083	pre-rRNA-processing protein ESF2, putative
T01C01	PF3D7_1112500	PF11_0526	RNA transcription, translation and transport factor protein, putative
T01C02	PF3D7_0210900	PFB0490c	conserved Plasmodium protein, unknown function
T01C03	PF3D7_1247400	PFL2275c	peptidyl-prolyl cis-trans isomerase FKBP35
T01C04	PF3D7_0503300	PFE0160c	serine/arginine-rich splicing factor 12
T01C05	PF3D7_0314400	PFC0595c	serine/threonine protein phosphatase 6, putative
T01C06	PF3D7_1028300	PF10_0277	rRNA-processing protein EBP2, putative
T01C07	PF3D7_1315700	PF13_0087	tRNA (adenine(58)-N(1))-methyltransferase catalytic subunit TRM61, putative
T01C08	PF3D7_0708900	PF07_0034	protein SCO1, putative
T01C09	PF3D7_1129000	PF11_0301	spermidine synthase
T01C10	PF3D7_1023200	PF10_0225	orotidine 5'-phosphate decarboxylase
T01C11	PF3D7_1244800	PFL2150c	translation machinery-associated protein 46, putative
T01C12	PF3D7_1113300	PF11_0141	UDP-galactose transporter, putative
T01D01	PF3D7_1413500	PF14_0133	iron-sulfur cluster assembly protein SufC
T01D02	PF3D7_1364900	MAL13P1.326	ferrochelatase
T01D03	PF3D7_0818800	PF08_0055	U3 small nucleolar ribonucleoprotein protein IMP4, putative
T01D04	PF3D7_0524400	PFE1215c	ribosome-interacting GTPase 1, putative
T01D05	PF3D7_0415000	PFD0725c	ATPase GET3
T01D08	PF3D7_1336800	PF13_0204	nuclear movement protein, putative
T01D10	PF3D7_0113700	PFA0660w	heat shock protein 40, type II
T01D11	PF3D7_0714500	PF07_0057	transcription elongation factor s-II, putative
T01D12	PF3D7_1365500	PF13_0345	aminomethyltransferase, mitochondrial, putative
T01E01	PF3D7_0914200	PFI0695c	phospholipid or glycerol acyltransferase, putative
T01E02	PF3D7_1026000	PF10_0257	conserved Plasmodium protein, unknown function
T01E03	PF3D7_1306600	PF13_0034	V-type proton ATPase subunit H, putative
T01E07	PF3D7_1108900	PF11_0101	tetratricopeptide repeat protein, putative
T01E09	PF3D7_0919500	PFI0955w	major facilitator superfamily domain-containing protein, putative
T01E10	PF3D7_1028400	PF10_0278	ribosome biogenesis protein RPF2, putative
T01E11	PF3D7_1115700	PF11_0165	cysteine proteinase falcipain 2a
T01F01	PF3D7_0919400	PFI0950w	protein disulfide-isomerase PDI-Trans
T01F02	PF3D7_0716300	MAL7P1.77	conserved protein, unknown function
T01F05	PF3D7_0727200	MAL7P1.150	cysteine desulfurase IscS
T01F06	PF3D7_0420100	PFD0975w	serine/threonine protein kinase RIO2
T01F08	PF3D7_1129900	PF11_0310	major facilitator superfamily-related transporter, putative
T01F09	PF3D7_1368200	MAL13P1.344	ABC transporter E family member 1, putative
T01F12	PF3D7_0409400	PFD0465w	chaperone protein DnaJ
T01G02	PF3D7_0612900	MAL6P1.296	nucleolar GTP-binding protein 1, putative
T01G03	PF3D7_1340900	MAL13P1.206	sodium-dependent phosphate transporter
T01G04	PF3D7_0307800	PFC0330w	PDZ domain-containing protein, putative
T01G05	PF3D7_0935900	PFI1735c	ring-exported protein 1
T01G06	PF3D7_1227100	PFL1310c	DNA helicase 60
T01G12	PF3D7_0821300	PF08_0042	ATP-dependent RNA helicase DHX36, putative
T01H01	PF3D7_1239700	PFL1925w	ATP-dependent zinc metalloprotease FTSH 1
T01H03	PF3D7_1247500	PFL2280w	serine/threonine protein kinase, putative
T01H05	PF3D7_1200700	PFL0035c	acyl-CoA synthetase
T01H06	PF3D7_1443900	PF14_0417	heat shock protein 90, putative
T03A01	PF3D7_0730800	MAL7P1.170	Plasmodium exported protein, unknown function
T03A02	PF3D7_1149500	PF11_0512	ring-infected erythrocyte surface antigen 2, pseudogene
T03A03	PF3D7_0601900	MAL6P1.22	conserved Plasmodium protein, unknown function
T03A05	PF3D7_0913000	PFI0635c	conserved protein, unknown function
T03A06	PF3D7_0913400	PFI0655c	elongation factor, putative
T03A07	PF3D7_1250000	PFL2400w	rRNA-processing protein FCF2, putative
T03A09	PF3D7_0710700	PF07_0044	conserved Plasmodium protein, unknown function
T03A10	PF3D7_1334700	PF13_0194	MSP7-like protein
T03A11	PF3D7_1317400	PF13_0099	zinc finger protein, putative
T03A12	PF3D7_1010700	PF10_0104	dolichyl-phosphate-mannose--protein mannosyltransferase, putative
T03B01	PF3D7_1309900	MAL13P1.46	succinate dehydrogenase assembly factor 2, putative
T03B04	PF3D7_0310600	PFC0441c	eukaryotic translation initiation factor 3 subunit K, putative
T03B05	PF3D7_1345900	MAL13P1.229	kinetochore protein SPC25, putative
T03B07	PF3D7_1135400	PF11_0364	HotDog domain-containing protein, putative
T03B09	PF3D7_0703700	MAL7P1.14	conserved protein, unknown function
T03B10	PF3D7_1327200	MAL13P1.153	ribonuclease P protein subunit RPR2, putative
T03B11	PF3D7_0702500	PF07_0008	Plasmodium exported protein, unknown function
T03B12	PF3D7_0220500	PFB0926c	Plasmodium exported protein (hyp2), unknown function
T03C01	PF3D7_1456600	PF14_0539	ribosomal protein L28, mitochondrial, putative
T03C02	PF3D7_0301500	PFC0075c	Plasmodium exported protein, unknown function
T03C03	PF3D7_0202200	PFB0106c	EMP1-trafficking protein
T03C04	PF3D7_1321900	PF13_0125	conserved protein, unknown function
T03C05	PF3D7_0219700	PFB0900c	Plasmodium exported protein (PHISTc), unknown function
T03C06	PF3D7_1349600	MAL13P1.250	spindle and kinetochore-associated protein 3, putative
T03C07	PF3D7_0936300	PFI1755c	ring-exported protein 3
T03C09	PF3D7_0102400	PFA0120c	lysophospholipase, putative, pseudogene
T03C10	PF3D7_1459400	PF14_0567	conserved protein, unknown function
T03C11	PF3D7_1006700	PF10_0067	conserved Plasmodium protein, unknown function
T03C12	PF3D7_1033200	PF10_0323	early transcribed membrane protein 10.2
T03D01	PF3D7_0603900	MAL6P1.42	conserved Plasmodium protein, unknown function
T03D02	PF3D7_0936800	PFI1780w	Plasmodium exported protein (PHISTc), unknown function
T03D04	PF3D7_1249100	PFL2355w	THUMP domain-containing protein, putative
T03D05	PF3D7_0928100	PFI1380c	conserved Plasmodium protein, unknown function
T03D07	PF3D7_0717900	MAL7P1.88	thioredoxin-like protein
T03D08	PF3D7_1368900	MAL13P1.347	conserved protein, unknown function
T03D09	PF3D7_1413000	PF14_0129	conserved Plasmodium protein, unknown function
T03D11	PF3D7_1305900	PF13_0031	conserved Plasmodium protein, unknown function
T03D12	PF3D7_0218700	PFB0875c	pre-mRNA-processing protein 45, putative
T03E01	PF3D7_1237600	PFL1820w	periodic tryptophan protein 1, putative
T03E02	PF3D7_1444400	PF14_0422	conserved Plasmodium protein, unknown function
T03E04	PF3D7_0532300	PFE1600w	Plasmodium exported protein (PHISTb), unknown function
T03E08	PF3D7_0828300	PF08_0010	conserved protein, unknown function
T03E10	PF3D7_1011300	PF10_0110	protein ARV1, putative
T03E11	PF3D7_0616200	MAL6P1.264	kinetochore protein NDC80
T03E12	PF3D7_0813000	PF08_0083	protein KIC7
T03F01	PF3D7_1118600	PF11_0192	histone acetyltransferase MYST
T03F02	PF3D7_1218300	PFL0885w	AP-2 complex subunit mu
T03F03	PF3D7_0424500	PFD1165w	serine/threonine protein kinase, FIKK family
T03F04	PF3D7_0306100	PFC0265c	conserved Plasmodium protein, unknown function
T03F06	PF3D7_0934000	PFI1645c	histidine--tRNA ligase, putative
T03F07	PF3D7_1201000	PFL0050c	Plasmodium exported protein (PHISTb), unknown function
T03F08	PF3D7_1241900	PFL2015w	tetratricopeptide repeat protein, putative
T03F09	PF3D7_1134900	PF11_0360	conserved Plasmodium protein, unknown function
T03F10	PF3D7_0914900	PFI0730w	BSD-domain protein, putative
T03F11	PF3D7_1123600	PF11_0247	RAP protein, putative
T03G02	PF3D7_0618100	MAL6P1.246	conserved Plasmodium protein, unknown function
T03G03	PF3D7_1457100	PF14_0544	conserved Plasmodium protein, unknown function
T03G05	PF3D7_1027100	PF10_0266	U3 small nucleolar ribonucleoprotein protein MPP10, putative
T03G07	PF3D7_1466400	PF14_0633	AP2 domain transcription factor AP2-EXP
T03G08	PF3D7_1468900	PF14_0657	zinc finger protein, putative
T03G09	PF3D7_1123200	PF11_0243	leucine-rich repeat protein
T03G11	PF3D7_0731100	MAL7P1.172	EMP1-trafficking protein
T03H03	PF3D7_1316500	PF13_0091	pre-mRNA-processing factor 40, putative
T03H07	PF3D7_1249300	PFL2365w	protein phosphatase PPM4, putative
TBV_1	PF3D7_0209000	PFB0405w	6-cysteine protein P230
TBV_1-2	PF3D7_0209000	PFB0405w	6-cysteine protein P230
TBV_1-4	PF3D7_0209000	PFB0405w	6-cysteine protein P230
TBV_2	PF3D7_0209000	PFB0405w	6-cysteine protein P230
TBV_3	PF3D7_0209000	PFB0405w	6-cysteine protein P230
TBV_3-4	PF3D7_0209000	PFB0405w	6-cysteine protein P230
TBV_3-6	PF3D7_0209000	PFB0405w	6-cysteine protein P230
TBV_4	PF3D7_0209000	PFB0405w	6-cysteine protein P230
TBV_5	PF3D7_0209000	PFB0405w	6-cysteine protein P230
TBV_5-6	PF3D7_0209000	PFB0405w	6-cysteine protein P230
TBV_5-8	PF3D7_0209000	PFB0405w	6-cysteine protein P230
TBV_6	PF3D7_0209000	PFB0405w	6-cysteine protein P230
TBV_7	PF3D7_0209000	PFB0405w	6-cysteine protein P230
TBV_7-8	PF3D7_0209000	PFB0405w	6-cysteine protein P230
TBV_7-10	PF3D7_0209000	PFB0405w	6-cysteine protein P230
TBV_8	PF3D7_0209000	PFB0405w	6-cysteine protein P230
TBV_9	PF3D7_0209000	PFB0405w	6-cysteine protein P230
TBV_9-10	PF3D7_0209000	PFB0405w	6-cysteine protein P230
TBV_9-12	PF3D7_0209000	PFB0405w	6-cysteine protein P230
TBV_10	PF3D7_0209000	PFB0405w	6-cysteine protein P230
TBV_11	PF3D7_0209000	PFB0405w	6-cysteine protein P230
TBV_11-12	PF3D7_0209000	PFB0405w	6-cysteine protein P230
TBV_11-14	PF3D7_0209000	PFB0405w	6-cysteine protein P230
TBV_12	PF3D7_0209000	PFB0405w	6-cysteine protein P230
TBV_13	PF3D7_0209000	PFB0405w	6-cysteine protein P230
TBV_13-14	PF3D7_0209000	PFB0405w	6-cysteine protein P230
TBV_14	PF3D7_0209000	PFB0405w	6-cysteine protein P230
TBV_15	PF3D7_0209000	PFB0405w	6-cysteine protein P230
TBV_Pro	PF3D7_0209000	PFB0405w	6-cysteine protein P230
TEX1_27A	PF3D7_0603400	PFF0165c	trophozoite exported protein 1
TEX1_P27	PF3D7_0603400	PFF0165c	trophozoite exported protein 1
WE1	PF3D7_1310200	MAL13P1.49	conserved Plasmodium protein, unknown function
WE3	PF3D7_0206800	PFB0300c	merozoite surface protein 2
WE4	PF3D7_0212600	PFB0570w	secreted protein with altered thrombospondin repeat domain
WE5	PF3D7_1012200	PF10_0119	rhoptry associated adhesin
WE6	PF3D7_1334800	MAL13P1.174	MSP7-like protein
WE7	PF3D7_0606800	PFF0335c	VFT protein
WE8	PF3D7_1206000	PFL0300c	shewanella-like protein phosphatase 2
WE9	PF3D7_1434400	PF14_0325	conserved protein, unknown function
WE10	PF3D7_1017100	PF10_0166	rhoptry neck protein 12
WE11	PF3D7_1412000	PF14_0119	p1/s1 nuclease, putative
WE12	PF3D7_0419700	PFD0955w	apical merozoite protein
WE13	PF3D7_0612700	PFF0615c	6-cysteine protein P12
WE14	PF3D7_1035400	PF10_0345	merozoite surface protein 3
WE15	PF3D7_0508000	PFE0395C	6-cysteine protein P38
WE16	PF3D7_1335100	PF13_0197	merozoite surface protein 7
WE17	PF3D7_1218000	PFL0870w	thrombospondin-related apical membrane protein
WE18	PF3D7_1035500	PF10_0346	merozoite surface protein 6
WE19	PF3D7_1469200	PF14_0660	shewanella-like protein phosphatase 1, putative
WE20	PF3D7_0423800	PFD1130w	cysteine-rich protective antigen
WE21	PF3D7_1335000	PF13_0196	MSP7-like protein
WE22	PF3D7_0404900	PFD0240c	6-cysteine protein P41
WE23	PF3D7_0612800	PFF0620c	6-cysteine protein P12p
WE24	PF3D7_1036000	PF10_0352	merozoite surface protein 11
WE25	PF3D7_1129100	PF11_0302	parasitophorous vacuolar protein 1
WE27	PF3D7_0104200	PFA0210c	StAR-related lipid transfer protein
WE28	PF3D7_0522600	PFE1130w	magnesium transporter NIPA, putative
WE29	PF3D7_1028700	PF10_0281	merozoite TRAP-like protein
WE31	PF3D7_0620400	PFF0995c	merozoite surface protein 10
WE33	PF3D7_0424100	PFD1145c	reticulocyte binding protein homologue 5
WE34	PF3D7_1035100	PF10_0342	probable protein, unknown function
WE35	PF3D7_1035900	PF10_0351	merozoites-associated armadillo repeats protein
WE36	PF3D7_0808200	PF08_0108	plasmepsin X
WE37	PF3D7_0502400	PFE0120c	merozoite surface protein 8
WE38	PF3D7_0909600	PFI0465c	conserved protein, unknown function
WE39	PF3D7_1136200	PF11_0373	asparagine-rich merozoite protein ARMA
WE40	PF3D7_1035800	PF10_0350	probable protein, unknown function
WE41	PF3D7_1133400	PF11_0344	apical membrane antigen 1
WE42	PF3D7_0405900	PFD0295c	apical sushi protein
WE43	PF3D7_0828800	PF08_0008	GPI-anchored micronemal antigen
WE44	PF3D7_0506900	PFE0340c	rhomboid protease ROM4
WE45	PF3D7_1228600	PFL1385c	merozoite surface protein 9
WE46	PF3D7_1036300	PF10_0355	duffy binding-like merozoite surface protein 2
WE47	PF3D7_1364100	PF13_0338	6-cysteine protein P92
WE48	PF3D7_0707300	MAL7P1.208	rhoptry-associated membrane antigen
WE49	PF3D7_1035700	PF10_0348	duffy binding-like merozoite surface protein
WE50.1	PF3D7_1035300	PF10_0344	glutamate-rich protein GLURP
WE51	PF3D7_1035600	PF10_0347	merozoite surface protein
WE52	PF3D7_1036500	PF10_0357	conserved Plasmodium protein, unknown function
WE53	PF3D7_0623300	PFF1120c	EGF-like membrane protein, putative
WE54	PF3D7_0502500	PFE0125w	conserved Plasmodium protein, unknown function
WE55	PF3D7_1105300	PF11_0064	conserved Plasmodium protein, unknown function
WE56.3	PF3D7_0722200	MAL7P1.119	rhoptry-associated leucine zipper-like protein 1
WE57	PF3D7_0514200	PFE0710w	conserved Plasmodium protein, unknown function
WE58.1	PF3D7_0905400	PFI0265c	high molecular weight rhoptry protein 3
WE58.2	PF3D7_0905400	PFI0265c	high molecular weight rhoptry protein 3
WE59	PF3D7_0507300	PFE0360c	subtilisin-like ookinete protein SOPT
WE60	PF3D7_0410700	PFD0530c	ribosome biogenesis GTPase A, putative
WE63	PF3D7_1436300	PF14_0344	translocon component PTEX150
WE64	PF3D7_0317100	PFC0750w	6-cysteine protein B9
WE65	PF3D7_0207600	PFB0340c	serine repeat antigen 5
WE66	PF3D7_0214900	PFB0680w	rhoptry neck protein 6
WE67	PF3D7_1420700	PF14_0201	surface protein P113
WE68	PF3D7_1431400	PF14_0293	surface-related antigen SRA
WE69	PF3D7_1250200	PFL2410w	CSC1-like protein, putative
WE70	PF3D7_0323400	PFC1045c	Rh5 interacting protein
WE71	PF3D7_1463900	PF14_0607	rhoptry neck protein 11, putative
WE72	PF3D7_1301600	MAL13P1.60	erythrocyte binding antigen-140
WE73.1	PF3D7_0711000	PF07_0047	AAA family ATPase, CDC48 subfamily
WE74.1	PF3D7_0811600	PF08_0091	protein MAP1, putative
WE74.2	PF3D7_0811600	PF08_0091	protein MAP1, putative
WE75.1	PF3D7_1320000	PF13_0116	golgi protein 1
WE75.2	PF3D7_1320000	PF13_0116	golgi protein 1
WE76.1	PF3D7_1366400	PF13_0348	rhoptry protein RHOP148
WE76.2	PF3D7_1366400	PF13_0348	rhoptry protein RHOP148
WE77	PF3D7_0310400	PFC0435w	parasite-infected erythrocyte surface protein
WE78.1	PF3D7_1136900	PF11_0381	subtilisin-like protease 2
WE78.2	PF3D7_1136900	PF11_0381	subtilisin-like protease 2
WE79.1	PF3D7_0935800	PFI1730w	cytoadherence linked asexual protein 9
WE79.2	PF3D7_0935800	PFI1730w	cytoadherence linked asexual protein 9
WE80.1	PF3D7_0929400	PFI1445w	high molecular weight rhoptry protein 2
WE80.2	PF3D7_0929400	PFI1445w	high molecular weight rhoptry protein 2
WE81.1	PF3D7_0831600	MAL7P1.229	cytoadherence linked asexual protein 8
WE81.2	PF3D7_0831600	MAL7P1.229	cytoadherence linked asexual protein 8
WE83.1	PF3D7_0302500	PFC0120w	cytoadherence linked asexual protein 3.1
WE83.2	PF3D7_0302500	PFC0120w	cytoadherence linked asexual protein 3.1
WE84.1	PF3D7_0220800	PFB0935w	cytoadherence linked asexual protein 2
WE84.2	PF3D7_0220800	PFB0935w	cytoadherence linked asexual protein 2
WE85	PF3D7_1014100	PF10_0138	merozoite surface protein MSA180
WE85.1	PF3D7_1014100	PF10_0138	merozoite surface protein MSA180
WE86.1	PF3D7_0731500	MAL7P1.176	erythrocyte binding antigen-175
WE86.2	PF3D7_0731500	MAL7P1.176	erythrocyte binding antigen-175
WE87.1	PF3D7_0220000	PFB0915w	liver stage antigen 3
WE87.2	PF3D7_0220000	PFB0915w	liver stage antigen 3
WE88	PF3D7_0102500	PFA0125c	erythrocyte binding antigen-181
WE89	PF3D7_0424200	PFD1150c	reticulocyte binding protein homologue 4
WE90.1	PF3D7_1452000	PF14_0495	rhoptry neck protein 2
WE90.2	PF3D7_1452000	PF14_0495	rhoptry neck protein 2
WE91.1	PF3D7_0715200	PF07_0061	conserved Plasmodium protein, unknown function
WE91.2	PF3D7_0715200	PF07_0061	conserved Plasmodium protein, unknown function
WE92.1	PF3D7_1252100	PFL2505c	rhoptry neck protein 3
WE92.2	PF3D7_1252100	PFL2505c	rhoptry neck protein 3
WE92.3	PF3D7_1252100	PFL2505c	rhoptry neck protein 3
WE93.1	PF3D7_0204100	PFB0190c	Sel1 repeat-containing protein, putative
WE93.2	PF3D7_0204100	PFB0190c	Sel1 repeat-containing protein, putative
WE94.1	PF3D7_0419400	PFD0940w	conserved Plasmodium protein, unknown function
WE94.2	PF3D7_0419400	PFD0940w	conserved Plasmodium protein, unknown function
WE98.1	PF3D7_1116000	PF11_0168	rhoptry neck protein 4
WE98.2	PF3D7_1116000	PF11_0168	rhoptry neck protein 4
