# Supplementary material for: Antibody responses in Burkinabe children against P. falciparum proteins associated with reduced risk of clinical malaria
Source: Front Immunol. 2025 Feb 26;16:1521082. doi: 10.3389/fimmu.2025.1521082 (PMC11896993; doi:10.3389/fimmu.2025.1521082)
Supplement: Supplementary file 2 [file Table2.xlsx]

## Sheet: normalized asc
Serum_id	age	DurationOfFup	RpT	Episode	gender	#1-A1	#1-A2	#1-A3	#1-A4	#1-A5	#1-A6	#1-A7	#1-A8	#1-A9	#1-A10	#1-A12	#1-B1	#1-B2	#1-B3	#1-B4	#1-B5	#1-B6	#1-B7	#1-B8	#1-B9	#1-B10	#1-B11	#1-B12	#1-C1	#1-C2	#1-C3	#1-C4	#1-C5	#1-C6	#1-C7	#1-C8	#1-C9	#1-C10	#1-C11	#1-C12	#1-D1	#1-D2	#1-D3	#1-D4	#1-D5	#1-D6	#1-D7	#1-D8	#1-D9
1	2.69167	387	0.014545	4	F	1.5625	1.5625	1.5625	1.5625	2.1116	3.64284	9.45574	1.5625	2.63131	1.5625	4.0007	2.37231	1.5625	1.5625	5.29823	2.1116	3.14249	1.5625	8.9243	1.5625	1.5625	1.5625	2.92042	3.14249	10.6306	1.58773	1.5625	1.5625	13.1697	1.5625	13.5793	1.5625	1.5625	2.37231	1.5625	1.5625	1.5625	8.37439	3.3941	2.63131	1.5625	2.37231	2.1116	1.5625
2	2.36667	387	0.014545	4	M	1.5625	2.57148	3.99961	1.60957	2.08858	4.68955	13.7883	3.52962	5.3598	3.99961	4.42753	4.68955	2.32994	1.84814	7.25007	2.57148	6.00978	3.29201	15.9335	2.32994	1.84814	3.05291	4.6433	2.81262	13.7883	2.81262	2.32994	2.08858	15.1565	3.99961	17.9826	2.81262	3.05291	3.76555	1.69146	1.5625	1.5625	8.22626	4.91521	3.05291	1.60957	5.57872	8.41563	3.76555
3	2.91667	387	0.009901	3	M	1.5625	1.5625	1.5625	1.5625	3.16682	4.60082	13.2244	3.16682	3.16682	2.16719	6.99516	4.33256	1.5625	1.5625	7.71361	1.5625	8.26821	2.51509	15.8925	1.5625	2.16719	3.16682	5.35099	4.33256	14.0014	2.16719	2.16719	1.80169	12.0178	3.4738	21.2554	2.51509	1.5625	4.33256	2.24677	1.5625	1.5625	8.0867	5.8338	6.71459	1.5625	4.05579	7.32607	1.5625
4	1.675	383	0.002817	1	M	1.5625	7.49758	12.7521	7.67538	9.74077	19.5684	34.5099	15.062	17.3377	13.91	21.4095	17.1026	6.94382	3.24506	22.4395	12.1866	25.382	14.0101	42.6766	5.94275	12.3019	14.0101	23.7582	13.1859	39.5647	16.2051	10.7053	8.99452	42.3552	13.5015	48.713	11.5925	13.3972	14.4989	4.85927	6.35609	5.94275	25.1901	21.9269	20.3512	7.13195	15.6017	24.4024	8.99452
5	0.925	383	0.006116	2	F	1.5625	4.35263	8.40281	6.29094	8.40281	13.5651	25.492	7.74541	13.3586	8.40281	13.5582	12.3848	4.1111	1.91728	13.9685	7.57444	18.4212	7.91363	28.0128	3.86325	8.24224	7.40063	14.4577	9.17164	28.5157	11.0786	6.09353	5.68656	27.6709	8.24224	35.1545	8.24224	7.91363	9.7501	3.15847	1.91728	3.86325	19.3333	14.3597	13.4623	4.1111	10.5655	16.9804	5.47658
6	1.325	383	0.020576	5	F	1.5625	1.5625	3.60268	1.8167	2.35225	4.94536	11.6261	4.51531	4.94536	1.5625	6.40361	1.8167	1.5625	1.5625	7.73268	2.61257	6.51712	2.61257	13.5045	1.5625	2.35225	2.61257	5.87106	2.61257	12.3208	4.7324	1.5625	1.5625	13.607	2.35225	16.7001	2.08688	2.61257	5.3595	1.5625	1.5625	1.5625	6.3323	4.7324	5.3595	1.8167	3.11778	3.83778	1.8167
7	0.741667	383	0.010033	3	M	1.5625	1.67018	5.61512	2.57315	5.35922	7.9694	19.6719	4.83517	9.42785	4.0176	7.9453	9.025	1.97255	2.27392	10.3914	5.09926	9.42785	5.61512	20.198	2.27392	4.29436	4.56688	10.3937	4.83517	21.2064	6.83648	1.67018	1.67018	20.9097	3.45151	30.6675	3.16238	4.56688	3.73662	2.90665	1.5625	3.16238	14.1931	11.1216	6.83648	1.67018	7.06977	10.2034	3.73662
8	3.23333	383	0.002817	1	F	1.5625	5.97505	9.82309	6.44078	9.10463	16.8966	30.1835	9.64719	15.8025	10.8315	19.2326	15.1053	5.73537	2.10273	19.2439	8.34347	25.1748	15.1053	35.8821	4.18917	11.9186	7.94501	15.8272	12.067	32.7584	15.2238	8.34347	9.46886	39.2282	10.9923	23.6224	11.1512	11.3082	12.7858	3.11966	2.42195	3.62717	22.2318	22.9041	18.5945	3.91136	14.8653	16.3595	9.28804
9	0.416667	383	0.020576	5	M	1.5625	7.37715	8.4932	5.9663	9.70193	16.1825	31.7854	10.9783	17.3707	10.0308	12.2767	15.8437	4.65047	2.22748	21.1273	11.8725	19.2519	10.8243	39.3464	2.48074	9.36599	8.84818	9.78297	11.4317	29.4762	8.12997	8.31264	2.22748	30.5793	6.38236	45.6664	7.94513	5.75416	12.3016	2.62019	5.75416	3.47271	24.6867	18.087	16.2939	5.75416	14.906	23.8184	8.31264
10	4.54167	383	0.002817	1	F	1.5625	2.8489	11.3794	5.7229	10.2711	20.6975	32.5777	14.1751	17.2152	11.9792	18.0889	16.6716	5.7229	1.79718	19.7964	11.0707	29.2919	12.2708	42.2128	4.34441	12.9771	11.9792	18.811	12.2708	33.3545	6.15738	8.35138	5.5011	42.0421	10.2711	45.0665	10.7558	6.78732	12.2708	2.5297	2.32685	6.15738	25.5552	22.2159	19.5171	5.7229	14.6805	25.0015	10.4344
11	4.59167	383	0.002817	1	M	1.5625	3.7516	6.46	3.49986	6.46	15.2103	22.627	7.63204	9.04951	5.83253	8.67957	9.86521	2.17698	1.90079	12.1924	5.61658	18.2781	7.63204	27.8663	1.5625	6.46	6.6627	10.7986	4.71601	22.9052	7.059	3.99902	2.98331	24.429	5.17387	30.7688	5.83253	5.83253	6.86233	1.5625	2.98331	1.90079	15.7474	13.1016	11.2215	3.7516	8.18135	15.7474	6.25413
12	2.01667	355	0.023256	5	M	1.79239	6.7783	8.86746	5.37919	9.50785	21.2572	33.8207	11.5174	15.8481	11.4055	16.1463	15.5832	5.21587	4.02455	18.1585	9.75718	27.2109	11.5174	34.6041	4.37371	12.2805	11.8486	15.7306	10.9508	30.5264	12.0659	8.06414	6.01627	34.176	10.1243	44.1529	11.0656	8.47079	13.5162	4.30048	5.37919	4.71578	22.4931	18.3135	18.3135	7.64694	14.4847	19.5129	10.9508
13	4.075	386	0.014599	4	M	1.5625	10.2022	17.2376	8.71891	14.3976	30.4412	43.2942	18.3036	22.6965	16.6745	23.1145	21.7556	7.22456	1.96036	27.1861	14.3976	35.5426	17.3294	50.8804	6.39788	17.8686	17.78	25.0906	16.9587	40.4823	18.3036	11.8023	8.18065	44.3413	15.3738	57.2508	16.6745	13.5873	20.0843	5.66285	8.71891	8.36281	32.4037	28.3297	27.2372	11.526	21.3357	34.2473	17.0523
14	2.44167	386	0.009934	3	F	1.5625	3.22047	8.23048	1.5625	6.61227	8.82151	20.3691	5.33167	10.4423	7.60919	10.5349	7.76754	3.67358	1.75936	11.4183	6.26041	12.3266	6.78435	24.263	2.98758	6.78435	6.78435	11.3768	6.95395	20.0453	6.08045	4.73688	3.22047	20.3691	5.89769	27.6604	5.71204	3.67358	7.44872	2.515	3.22047	2.75039	14.736	12.3266	9.79221	3.44911	9.24684	13.9783	6.26041
15	1.33333	383	0.01476	4	F	1.5625	8.07071	9.96713	6.73745	9.63839	19.059	32.9944	12.1003	17.6631	11.0683	18.657	16.7052	6.9347	3.4718	19.9035	12.5237	22.6331	11.0683	38.0449	4.17256	14.4946	11.5185	17.9949	13.0721	31.687	9.96713	8.78622	6.13119	33.6214	9.47149	42.8905	10.7611	6.13119	11.9568	4.84235	6.33575	5.28734	26.0589	21.2316	18.6709	7.5126	16.7052	22.393	11.2197
16	2.35833	386	0.009934	3	M	4.57945	8.77447	14.8113	7.87717	12.2938	22.0259	37.9561	16.4729	20.3372	14.3887	20.9418	18.0413	6.25704	2.1706	24.3098	14.2809	27.6621	16.0996	43.9792	6.68714	19.9043	14.6017	21.8907	15.2209	35.9018	15.9091	11.9077	8.24525	40.7596	13.8405	49.7312	16.0047	12.7904	17.1032	3.89242	7.68817	7.49565	28.0381	23.0239	24.4782	13.0315	20.1222	33.4214	16.1938
17	1.25	386	0.014599	4	M	1.5625	3.80972	5.90374	2.40116	5.70772	12.8061	18.5535	6.66113	8.0609	5.90374	10.0791	7.89356	2.64363	1.5625	11.5682	6.09703	15.6071	5.70772	25.8668	2.40116	7.3789	5.90374	9.69524	4.47042	19.2709	6.84413	2.88318	2.15605	22	4.25342	29.7941	6.09703	4.89494	7.89356	1.5625	1.5625	3.11965	11.6969	11.5682	10.3539	4.68424	7.02472	14.2723	5.10257
18	3.58333	383	0.010033	3	F	1.5625	2.50102	3.81794	2.88541	5.21397	7.39111	14.7581	6.02778	7.53527	6.18547	7.12147	5.86844	3.63501	2.30695	8.77443	3.81794	10.757	5.86844	24.6274	2.50102	7.39111	3.999	7.83432	5.38021	15.6469	4.53088	3.45024	3.26368	19.3175	4.35547	25.481	4.53088	4.17818	6.80031	2.663	2.88541	2.88541	11.3284	10.5226	6.49601	3.999	7.39111	6.64893	6.34154
19	4.80833	386	0.009934	3	F	1.5625	1.62028	2.94166	1.5625	2.94166	7.577	11.9287	6.12685	5.16265	4.47137	4.97211	5.49308	1.5625	2.08174	7.84728	4.47137	5.81428	4.10891	15.8148	1.5625	7.01777	4.47137	4.73935	2.08174	12.8699	4.10891	1.5625	1.62028	16.3952	3.34533	20.9263	6.12685	3.73395	5.49308	1.67786	2.08174	1.5625	5.81428	6.12685	7.01777	4.10891	7.30061	8.11175	3.34533
20	1.56667	386	0.009934	3	F	1.5625	7.54526	13.3227	6.89799	11.1224	24.5108	34.691	14.73	19.0027	11.1224	16.3907	16.0276	5.75724	3.75325	22.4445	12.724	27.8945	13.3227	40.0537	6.45134	13.1751	12.1024	18.4293	13.469	39.7342	10.4338	7.75525	7.75525	40.7206	11.9432	45.9768	12.4162	9.15153	14.9977	6.00584	6.45134	4.27578	25.9473	21.6423	19.9258	8.16701	16.0276	25.0521	11.9432
21	2.175	386	0.002793	1	M	2.00223	12.0618	17.504	11.8212	17.0244	25.7958	35.05	23.4243	27.0328	19.9593	30.9423	25.9373	9.0935	6.28195	33.8104	19.0674	27.0771	20.2236	56.8806	8.62033	17.5824	18.2693	40.1697	20.9285	44.3436	21.1772	16.1003	13.5194	50.0212	15.7482	70.1417	19.3475	16.1869	20.8026	9.79106	11.1974	7.78208	37.1938	31.6648	25.3649	10.5385	24.2671	28.2381	17.0244
22	4.16667	386	0.009934	3	F	1.5625	8.75357	15.8234	7.81578	13.9445	32.8697	38.8533	14.2501	22.1545	16.6147	26.2327	22.7719	7.06529	5.1232	29.3854	14.6965	36.9491	20.249	50.8237	7.06529	16.7425	19.7347	30.4079	16.7425	43.7767	13.7891	11.956	10.4501	49.9991	17.1196	58.6194	17.3658	16.3556	19.8389	5.26363	5.99165	8.52535	32.7193	28.2175	25.7779	11.7766	21.5129	28.5319	13.9445
23	1.85833	386	0.009934	3	M	1.5625	6.14028	9.83441	5.61433	11.0281	19.8962	31.6063	12.6688	16.6603	11.4072	17.5209	14.7829	2.10953	4.22589	20.784	11.0281	31.5435	15.0856	35.1375	3.64039	12.4944	11.4072	17.0967	12.8414	34.2634	16.3846	8.32032	4.22589	35.7199	10.2422	49.446	12.14	8.5455	15.0856	4.16689	5.0718	4.51219	25.2842	19.6673	19.2004	7.6254	15.5297	29.7052	11.5935
24	4.075	386	0.006061	2	F	1.5625	7.49762	17.3915	9.98163	12.8408	21.3131	36.975	18.4244	20.6606	11.9434	26.1304	20.4378	7.00047	5.12716	28.3939	12.3084	33.6771	18.7966	52.1164	7.00047	18.1718	18.7966	26.4186	17.524	40.7492	18.6734	13.5246	9.77137	48.444	15.8623	62.3361	17.9156	14.1809	18.1718	6.70918	6.48717	8.21504	32.0925	28.9104	28.1687	12.4878	23.9976	30.2526	16.2931
25	3.36667	386	0.002793	1	F	1.5625	3.83071	5.65269	4.66198	6.40725	8.64944	18.9536	9.1264	12.387	7.65201	8.0017	13.3869	3.83071	2.08138	14.4459	5.84443	11.5961	7.30571	22.6458	2.30409	4.45736	4.25059	7.46097	9.74158	21.8254	6.03409	4.04169	2.30409	19.9041	4.04169	33.0253	6.22168	2.7475	5.06472	2.46197	3.6177	5.06472	11.7305	15.0073	10.0408	3.18596	11.9962	12.6426	5.84443
26	3.69167	374	0.006289	2	F	1.5625	1.5625	4.1669	3.55573	3.55573	3.86552	15.2241	6.07757	8.56102	2.57039	4.85194	5.82341	1.5625	1.5625	10.4468	5.02534	8.14632	4.1669	21.2249	1.5625	4.46038	3.55573	7.44318	4.74639	17.0495	5.82341	2.90879	2.22109	17.2621	2.57039	24.7233	5.02534	2.22109	5.82341	1.7259	1.5625	2.22109	8.56102	5.56352	2.22109	2.22109	8.76317	8.56102	4.74639
27	2.83333	378	0.021008	5	F	1.5625	2.9769	3.87295	3.42903	3.42903	4.94275	10.4082	2.9769	4.94275	5.14964	5.19823	6.14929	3.42903	1.5625	8.83458	3.42903	6.34245	4.7335	14.2747	2.74817	3.65208	2.05478	5.84361	4.3079	12.5187	3.20392	3.42903	3.20392	13.1669	2.9769	17.3288	2.74817	2.74817	4.52188	1.5625	2.51799	2.28671	8.50085	7.27624	6.34245	1.82278	6.14929	7.63553	4.09158
28	0.383333	374	0.010345	3	M	1.5625	1.5625	1.5625	4.09414	1.5625	3.77187	12.7317	1.64948	6.94466	2.3962	3.47117	4.71571	1.5625	1.5625	8.85608	2.02819	8.40269	3.10229	15.2289	1.64948	1.5625	1.5625	5.91865	3.4414	11.4912	1.64948	3.10229	1.5625	14.3403	1.5625	23.3197	1.5625	1.5625	2.3962	1.5625	1.5625	1.5625	9.50947	7.19881	2.75406	1.5625	5.01576	8.40269	1.5625
29	3.99167	379	0.002849	1	M	1.5625	2.97765	4.17443	2.97765	3.88598	8.04657	11.7889	6.02165	7.40806	5.00084	4.75515	8.65376	2.97765	1.5625	9.60455	3.88598	10.1425	5.00084	17.6201	1.65707	5.52201	4.73158	5.6896	4.73158	15.4271	4.73158	1.99938	4.17443	16.0074	1.99938	22.4694	4.45621	2.65963	6.50153	1.5625	1.5625	2.33358	10.6588	9.60455	7.62459	1.5625	7.40806	14.6977	5.00084
30	4.88333	379	0.002849	1	M	1.5625	4.77524	9.8452	8.41664	10.7861	13.7524	26.0675	10.7861	17.8189	13.4501	15.2211	14.9057	6.34363	5.58052	19.9905	9.45119	17.2287	13.7524	35.2895	5.83938	9.45119	9.25011	14.2039	11.4978	26.9946	10.0383	8.83938	5.83938	30.7378	9.25011	40.3738	9.0462	9.64953	19.1551	2.21428	4.77524	5.04859	23.8225	22.0997	17.3485	6.34363	18.1631	20.6895	9.25011
31	1.55833	375	0.021277	5	M	1.5625	1.5625	2.47599	1.5625	3.08878	7.07123	10.4022	6.83593	5.60007	4.53279	4.10044	6.10677	2.47599	1.5625	9.43912	3.08878	7.30286	3.97034	21.0952	3.08878	3.38772	2.78481	6.35379	3.68158	12.97	4.53279	2.47599	1.5625	13.588	5.07574	21.8489	3.08878	1.84519	3.68158	1.5625	1.5625	1.5625	8.82994	7.07123	7.5309	1.84519	6.83593	8.19468	7.07123
32	3.21667	378	0.028571	6	M	1.5625	1.5625	2.33414	1.5625	5.8112	6.12856	15.3059	6.73535	9.10873	4.79344	2.37193	7.02606	1.83649	3.23677	10.8697	5.8112	10.2397	7.58479	13.7747	1.5625	3.23677	3.23677	8.41764	8.86864	12.7621	4.42875	2.79874	1.5625	18.1726	4.04906	23.5011	5.8112	2.33414	4.42875	1.5625	1.5625	1.5625	8.86864	11.6617	6.12856	1.5625	9.80035	8.62338	3.65251
33	1.35	378	0.028571	6	F	1.5625	1.5625	1.75109	1.5625	2.24701	5.13271	14.475	3.72344	9.77706	3.72344	7.50616	9.4161	1.5625	2.24701	7.49626	1.75109	3.72344	4.67215	15.6777	1.5625	2.49558	2.24701	8.56658	6.02508	13.4821	1.99859	2.24701	1.99859	20.0468	1.5625	25.7296	3.72344	3.72344	4.20222	1.5625	1.5625	1.5625	7.69746	6.87947	4.43833	1.5625	5.35941	4.90362	1.99859
34	4.825	378	0.006211	2	F	1.5625	3.32048	4.42992	4.15775	5.48269	9.36998	14.141	9.36998	12.3575	8.31546	16.4084	10.9303	1.5625	1.57727	13.6729	5.22488	9.16431	5.98769	21.9482	1.5625	1.5625	4.15775	16.5345	5.98769	19.0615	4.15775	2.74669	3.32048	27.0307	3.60291	28.9077	2.45606	4.9635	6.23498	3.13403	1.5625	1.87035	10.5536	9.16431	5.98769	1.5625	8.09641	8.31546	3.60291
35	3.06667	378	0.006211	2	M	1.5625	3.23795	6.77556	3.93244	6.95695	9.70993	18.1787	10.1418	14.3855	7.65832	19.6133	12.7191	4.37742	3.47308	14.6972	6.21577	8.64475	8.48539	26.6155	2.75695	4.15671	5.82879	17.0371	12.3615	20.5494	6.77556	5.43004	5.82879	25.0087	6.59162	35.0645	6.59162	4.15671	9.41415	3.42905	5.22605	3.23795	14.7997	10.5603	9.56286	3.23795	11.7446	8.16076	4.80843
36	4.88333	378	0.006211	2	M	1.5625	3.8783	3.8783	3.40316	5.98794	7.25595	14.4831	7.25595	11.51	6.17821	13.9236	6.73011	3.64325	2.65114	11.2688	4.98381	6.54918	7.25595	18.2206	2.12243	4.33394	4.98381	15.1775	8.70108	17.3919	5.98794	5.19214	4.55488	19.9526	4.10848	25.6404	4.98381	3.40316	6.17821	1.5625	1.57251	2.90723	13.7001	9.4321	9.28949	5.19214	8.70108	10.5154	6.17821
37	2.98333	378	0.006211	2	M	1.5625	3.5957	5.21832	3.80754	5.78548	8.79304	18.1439	6.85836	13.2091	5.78548	19.9317	12.2788	3.38132	4.22348	13.7639	5.02441	7.36662	7.02976	19.8253	2.94526	3.80754	4.22348	16.8195	8.64125	17.719	8.17621	4.62906	3.16447	18.7221	4.828	24.6568	6.85836	4.828	7.19916	3.15579	2.94526	2.72384	11.4164	10.6365	6.68492	4.22348	10.5025	5.40977	5.40977
38	2.35	379	0.006192	2	M	1.5625	1.5625	1.5625	1.5625	3.663	2.91185	9.17294	1.5625	3.663	2.03761	5.00155	2.03761	1.5625	1.5625	4.64426	1.5625	1.5625	3.663	7.8434	1.5625	1.5625	1.5625	2.853	1.5625	5.77147	1.5625	1.5625	1.5625	9.17294	1.5625	14.766	2.03761	1.5625	1.5625	1.5625	1.5625	1.5625	6.02908	5.50509	2.49431	1.5625	4.00647	1.5625	1.5625
39	3.61667	375	0.002882	1	M	1.5625	1.5625	3.91617	4.28209	3.91617	9.32162	18.7309	7.75195	12.0057	5.65178	10.5611	9.32162	1.5625	4.28209	16.8067	5.97301	9.32162	9.32162	25.4239	1.5625	4.28209	3.15247	14.805	9.56639	20.9021	10.7286	4.28209	3.91617	23.6032	3.53981	33.3433	5.97301	4.63813	8.29577	1.5625	1.5625	1.91921	14.2588	15.9015	11.1674	2.34267	10.0432	8.81842	5.65178
40	3.31667	374	0.010345	3	M	1.5625	5.0392	9.05709	6.48937	10.8703	12.5889	19.7734	15.5253	19.675	15.7955	18.4343	16.4458	7.72195	3.72452	24.0612	11.6686	20.0645	12.411	31.4498	5.0392	10.4468	9.77639	18.5246	16.0598	25.9205	12.0462	10.2283	3.21799	31.5451	10.4468	36.5118	10.4468	8.80489	14.5283	4.85263	4.62854	4.1921	19.3754	16.0598	18.2157	2.66009	16.6967	20.8121	10.6608
41	1.9	374	0.015267	4	M	1.5625	1.5625	3.35083	1.68308	6.34537	5.40363	19.0474	7.01722	9.82038	6.34537	11.1985	12.8146	4.40587	3.61981	10.5367	7.66168	5.15956	4.40587	31.48	3.35083	3.07862	4.91193	13.6204	8.87605	16.7052	6.79641	4.91193	6.11499	21.7508	3.07862	31.48	6.34537	3.07862	7.23499	2.16089	2.24579	1.96459	14.808	10.5367	6.57248	3.61981	10.0026	7.66168	5.64419
42	4.8	374	0.00289	1	F	1.5625	1.5625	1.67791	1.5625	1.5625	1.5625	8.33167	1.5625	7.24447	3.1634	8.20414	5.39328	1.5625	1.99341	5.16727	2.29904	1.99341	3.70134	16.2582	1.5625	1.5625	1.5625	9.85626	1.5625	9.00515	1.5625	1.5625	1.5625	12.8014	1.5625	17.7275	1.5625	1.5625	1.5625	1.5625	1.5625	1.5625	6.45887	5.39328	2.88344	1.5625	3.70134	1.5625	1.5625
43	1.84167	374	0.010345	3	F	1.5625	1.5625	1.5625	1.5625	1.5625	1.6602	6.59067	3.14568	6.80633	2.0668	10.6549	10.0377	1.5625	1.5625	8.19147	4.36802	2.44681	3.47043	24.9938	1.5625	1.6602	1.5625	11.7307	6.59067	12.6222	1.6602	2.8053	2.44681	16.8773	1.5625	23.7894	2.44681	1.5625	4.36802	1.98961	1.6602	1.5625	7.81576	6.36978	4.91447	1.5625	7.22316	4.08024	2.44681
44	1.625	375	0.015209	4	M	1.5625	1.5625	1.66608	2.48119	4.47103	4.85129	14.1663	5.40909	4.66199	4.47103	12.2644	8.45299	3.4923	2.07261	10.7908	3.29219	7.97916	5.22484	17.6151	2.48119	5.77254	1.86881	12.585	3.88839	11.3313	3.29219	3.69107	1.66608	17.2279	3.29219	25.5625	3.29219	2.27689	5.77254	1.5625	2.07261	2.27689	11.4639	5.59165	5.59165	2.27689	8.45299	5.22484	3.4923
45	3.48333	375	0.002882	1	M	1.5625	1.62262	4.77834	3.16832	7.03274	7.43463	14.4639	4.77834	8.74156	4.77834	17.0136	11.4289	1.5625	3.16832	9.75818	5.73486	3.7315	4.26732	19.4069	1.94877	3.4535	3.7315	15.5231	10.8467	15.5529	4.77834	3.4535	3.16832	19.3256	4.00266	29.1169	5.26684	2.26616	6.18416	2.1095	2.26616	1.94877	11.9856	8.38266	9.09	1.5625	9.91966	7.23543	2.87561
46	2.23333	375	0.010309	3	F	1.5625	4.13486	7.24324	5.0153	9.04797	11.14	23.8562	11.2908	14.0589	10.8344	22.4342	15.0542	5.0153	4.35851	17.0017	8.70198	10.2063	9.88333	34.1415	3.21821	10.2063	5.22945	25.5424	13.6707	24.2334	11.14	7.80494	6.6627	31.7773	10.0456	45.1792	10.2063	7.05187	11.881	5.71324	3.68075	4.79875	22.1073	17.6422	14.313	3.45047	17.9543	13.8011	6.26471
47	2.05	373	0.015326	4	F	1.5625	1.5625	1.5625	1.5625	1.5625	2.28055	4.78543	1.5625	4.2761	1.63992	7.02522	4.53374	1.5625	1.5625	3.7418	2.28055	1.5625	3.18008	9.56531	1.96442	1.5625	1.5625	6.86065	5.27203	5.50744	1.5625	1.5625	1.5625	8.36654	1.5625	12.0557	1.63992	1.5625	1.96442	1.5625	1.5625	1.5625	3.7418	4.2761	2.28055	1.96442	4.2761	2.28055	1.63992
48	0.466667	370	0.015504	4	M	1.5625	2.11574	3.80939	2.45965	3.47721	7.99789	14.8908	6.30811	8.26542	4.78028	7.08715	6.60025	1.5625	1.5625	10.5139	4.78028	6.01156	5.71055	24.0445	1.5625	4.13742	3.80939	8.3228	2.80179	17.1629	3.80939	4.13742	3.14119	21.8295	3.47721	30.3654	8.78924	2.45965	5.40502	2.05783	1.77141	1.5625	11.2064	10.5139	8.52918	2.80179	7.72648	10.5139	3.14119
49	0.808333	401	0.013841	4	M	1.5625	2.93652	1.81641	4.22857	5.63054	5.63054	10.2338	6.4872	9.26947	5.85013	8.88503	10.2338	3.46778	2.93652	9.92021	2.93652	4.9484	4.47291	17.2271	2.10325	3.46778	4.22857	10.3897	9.26947	15.225	5.1798	4.9484	3.72611	17.413	3.2046	22.9368	5.40714	2.66354	6.4872	1.75498	3.97968	1.5625	8.58437	8.75908	6.4872	3.72611	8.40727	7.09405	4.71281
50	1.45	373	0.006309	2	M	1.5625	1.5625	1.5625	1.9491	2.38994	4.125	11.1764	3.6993	6.89883	3.6993	6.44886	3.04937	1.5625	1.5625	5.95052	1.5625	1.5625	1.5625	6.33539	1.5625	1.5625	1.5625	5.42351	1.5625	9.96346	1.5625	1.72979	1.5625	9.16215	1.72979	17.0336	2.38994	1.5625	2.61038	1.5625	1.5625	1.5625	4.54376	1.9491	2.8303	1.5625	3.48405	1.5625	1.72979
51	0.541667	374	0.021368	5	M	1.5625	1.5625	1.5625	1.7943	1.5625	3.34822	4.60181	3.34822	3.68273	1.5625	8.35061	4.60181	1.7943	1.5625	4.30788	1.5625	1.5625	1.5625	7.49657	1.5625	1.5625	1.5625	5.25791	4.00201	5.15844	1.5625	3.34822	1.5625	8.65773	1.5625	11.5056	1.7943	1.5625	2.99611	1.5625	1.5625	1.5625	5.15844	5.15844	2.22493	1.5625	1.7943	2.99611	1.5625
52	0.45	374	0.010345	3	M	1.5625	3.57856	6.03085	3.35955	6.98094	5.51902	12.4468	7.70975	16.1404	8.52206	16.623	7.98751	2.17221	2.66728	14.8135	6.67418	5.34218	8.52206	22.742	3.79227	2.90429	5.16199	20.2782	11.073	19.7474	4.79094	6.03085	6.03085	24.5631	5.34218	34.5948	6.67418	5.51902	10.0978	3.82957	3.79227	1.5625	16.8942	8.39091	9.15496	4.00099	14.341	11.4817	6.19565
53	0.425	374	0.010345	3	M	1.5625	1.5625	1.5625	1.5625	1.5625	1.5625	4.40282	1.5625	1.85594	1.5625	4.88091	1.5625	1.5625	1.5625	2.17093	1.5625	1.85594	1.85594	7.2709	1.5625	1.5625	2.47685	3.58485	1.5625	4.65183	1.5625	1.5625	1.5625	5.59483	1.5625	11.4898	1.5625	1.5625	2.47685	2.63488	1.5625	1.5625	2.47685	1.85594	1.5625	1.5625	1.5625	1.5625	1.5625
54	0.433333	374	0.029126	6	M	1.5625	1.5625	1.66681	1.5625	2.81158	2.81158	7.54808	3.31437	5.23049	2.26692	8.27054	4.84306	1.975	1.66681	5.78015	1.5625	4.84306	2.54516	10.57	1.5625	1.975	1.66681	8.60755	2.26692	11.518	3.55276	3.55276	2.26692	11.6188	2.54516	14.7133	3.06761	2.81158	3.31437	1.5625	1.5625	1.66681	7.83671	5.41767	2.26692	1.5625	4.64225	5.60081	1.5625
55	1.01667	374	0.021368	5	F	1.5625	1.5625	3.90609	3.59666	6.21423	6.74671	20.4238	8.24925	14.8586	5.9416	16.8758	11.2979	1.98804	2.96444	15.794	3.90609	5.66458	5.09702	23.8106	1.5625	5.09702	5.38308	15.5028	8.48688	33.0535	5.66458	7.00677	4.80633	27.732	3.90609	35.5333	7.00677	4.21087	8.00812	3.1341	2.96444	1.5625	16.824	18.0636	9.1798	2.96444	10.0602	16.2431	4.21087
56	0.233333	374	0.029126	6	F	1.5625	1.5625	1.61598	1.5625	1.5625	2.40395	5.4638	1.87711	2.9311	2.40395	5.15082	1.5625	1.5625	1.61598	5.94168	1.87711	1.5625	4.97573	8.39192	1.5625	1.5625	2.14011	6.70756	2.9311	4.97573	3.45407	1.5625	1.5625	10.9431	2.66782	15.6451	1.61598	1.5625	3.19331	1.5625	1.5625	1.5625	4.47767	2.40395	2.40395	1.5625	1.61598	5.4638	1.5625
57	0.725	370	0.006369	2	F	1.5625	1.5625	1.72375	2.44308	1.72375	2.2048	4.68369	2.2048	3.82127	2.44308	7.56176	2.67928	1.5625	1.5625	3.59846	2.2048	1.96483	1.72375	6.83346	1.5625	1.5625	1.72375	5.47975	5.09791	5.09791	3.1443	1.5625	1.5625	5.50125	2.44308	14.0918	2.44308	1.72375	2.2048	2.56191	1.5625	1.72375	6.83346	4.0412	3.1443	1.5625	4.47238	1.5625	2.2048
58	0.825	373	0.002899	1	M	1.5625	1.5625	1.5625	1.5625	1.5625	1.5625	4.82369	1.5625	3.27757	3.51564	6.57421	4.19334	1.5625	1.9727	4.61833	1.5625	3.03266	1.9727	9.45931	1.5625	2.52015	1.9727	3.25788	1.5625	5.60313	1.5625	1.5625	1.5625	9.19661	1.68356	12.3299	1.5625	1.5625	4.19334	1.5625	1.5625	1.5625	6.14906	3.74736	2.25121	1.5625	4.19334	2.25121	1.68356
59	0.975	373	0.002899	1	F	1.5625	1.5625	1.5625	1.68976	2.41676	2.87656	5.63616	2.64909	3.09932	2.41676	5.27393	2.87656	1.5625	1.5625	2.87656	1.5625	1.5625	1.5625	9.18642	1.5625	2.41676	3.09932	3.5584	2.17946	7.83653	2.41676	1.5625	2.17946	8.119	2.17946	10.6322	1.5625	1.5625	1.93713	1.5625	1.68976	1.5625	4.73051	1.93713	1.68976	2.17946	3.09932	3.09932	3.31751
60	0.525	374	0.021368	5	M	1.5625	2.67753	4.71941	4.54702	6.46928	6.61654	13.1597	6.32022	10.6051	6.90588	19.0596	9.83025	3.07365	3.26746	10.6051	6.32022	9.48407	7.32759	22.0443	2.67753	4.37216	6.16932	18.5144	7.86862	19.1871	8.13069	6.16932	4.37216	21.438	6.61654	31.8728	6.46928	6.32022	7.73553	1.5625	4.19474	3.45844	14.8648	13.8643	8.63927	4.71941	9.60046	10.3882	5.54627
61	0.925	373	0.006309	2	M	1.5625	1.5625	2.07801	1.5625	1.5625	3.71837	12.5554	1.5625	5.03393	2.78956	11.3593	4.53527	1.5625	1.5625	6.57105	1.5625	6.57105	2.44549	11.7429	1.5625	3.71837	1.68041	10.4459	4.27308	10.058	1.68041	3.4234	1.5625	12.329	1.68041	19.4425	2.78956	1.5625	3.4234	2.02648	1.5625	1.5625	6.96408	5.72758	3.4234	2.44549	5.27182	4.53527	2.07801
62	0.3	373	0	0	F	1.5625	1.5625	1.5625	1.5625	1.5625	2.53395	10.4492	1.5625	2.53395	2.9036	6.10082	4.25808	1.5625	1.5625	4.87427	2.9036	5.73727	2.53395	12.3459	1.5625	1.74711	1.5625	6.58623	1.5625	11.3461	1.74711	1.5625	1.5625	11.1717	1.5625	19.5717	1.5625	1.5625	1.5625	1.5625	1.5625	1.5625	7.7591	5.45708	3.60343	1.5625	3.60343	5.16957	1.5625
63	0.825	373	0.021459	5	F	1.5625	2.25683	3.83568	2.72842	2.01493	7.90719	15.7253	5.59999	8.05626	4.45389	13.7477	8.63518	2.25683	2.25683	8.7758	5.78052	12.5184	5.95832	18.0913	2.95799	3.83568	5.41663	16.4223	5.78052	13.4375	8.34909	3.18343	3.40481	18.8808	3.62219	25.979	4.84858	4.45389	4.25143	1.5625	1.7692	1.5625	11.7597	12.5184	5.78052	2.95799	9.45633	9.18848	4.04539
64	0.566667	362	0.022523	5	M	1.5625	3.57618	3.13205	3.13205	4.22104	6.00682	13.6954	5.23957	7.76401	5.23957	11.618	6.00682	1.97737	2.90586	18.9516	4.84039	7.25892	4.63673	17.1269	1.97737	6.55678	4.00895	11.439	4.00895	13.6954	4.22104	4.00895	3.57618	16.4746	5.43519	19.8395	4.43029	4.43029	6.00682	1.5625	1.5625	1.5625	9.77065	8.41122	5.81876	2.2125	8.25209	5.62823	3.794
65	0.258333	365	0.006472	2	M	1.5625	1.5625	1.62963	2.30896	1.5625	1.5625	5.65941	2.6412	2.6412	1.5625	4.15508	1.5625	1.5625	2.30896	1.5625	1.5625	4.51723	1.5625	10.3705	1.5625	1.5625	1.5625	3.02393	1.5625	4.51723	1.62963	1.5625	1.5625	6.72411	1.5625	13.3174	1.5625	1.5625	1.5625	1.5625	1.5625	1.5625	5.09857	1.5625	1.5625	1.5625	1.5625	1.62963	1.5625
66	0.316667	365	0.010676	3	F	1.5625	1.5625	1.5625	1.5625	1.5625	1.5625	4.60474	1.5625	1.79416	1.5625	3.75465	1.79416	1.5625	1.5625	1.79416	1.5625	1.5625	2.5384	5.10106	1.5625	1.5625	1.5625	2.2169	1.5625	3.19639	1.5625	1.5625	1.5625	7.76314	1.5625	9.53704	1.5625	1.5625	1.5625	1.5625	1.5625	1.5625	1.5625	2.87619	2.17949	1.5625	2.17949	1.5625	1.5625
67	3.35833	369	0.002933	1	F	1.5625	1.5625	2.0367	1.5625	4.26039	4.56636	10.604	6.18538	6.89116	7.33267	10.3875	7.75414	2.47398	1.5625	10.1259	4.56636	6.18538	4.26039	18.2109	1.5625	3.25178	2.87634	5.96631	4.26039	14.9673	4.26039	3.60539	3.94073	18.0397	3.60539	25.0102	4.56636	2.47398	6.18538	1.5625	1.5625	1.5625	10.447	7.54577	5.93681	2.47398	6.18538	7.75414	1.5625
68	2.25833	387	0.006042	2	F	1.5625	1.5625	3.57525	1.5625	5.39885	7.38842	12.453	6.02642	8.96189	5.39885	11.4922	9.91934	2.052	1.5625	11.6577	6.02642	10.3745	5.82037	24.2399	1.5625	4.96422	5.39885	12.058	8.11005	22.0772	5.82037	4.96422	2.052	22.6265	5.18321	33.2414	4.51581	4.28623	7.38842	2.17717	1.78631	1.5625	15.2607	12.453	10.9592	3.08229	8.62744	15.4724	4.74177
69	0.616667	383	0.010033	3	M	1.5625	6.12323	8.5421	6.54418	9.46981	10.1803	19.4667	12.3975	14.8983	11.2228	13.8759	14.3434	4.95514	6.9441	18.3132	9.46981	17.5162	10.9718	33.6902	3.85238	11.8258	8.5421	16.4008	12.058	27.0249	13.0474	8.5421	6.12323	30.1184	11.9425	45.3576	11.7079	11.098	13.8613	3.73807	3.85238	6.7466	19.7259	17.5905	15.5164	8.04099	15.6024	18.1001	9.32133
70	3.19167	386	0.006061	2	M	1.66728	7.66451	11.2365	9.44528	14.3006	16.238	17.0393	16.8825	22.0694	13.7219	22.6494	21.43	6.83363	6.65992	26.2784	15.2142	19.8148	17.0393	46.9083	7.17327	16.0723	13.322	25.7609	18.382	42.3973	12.9097	13.014	11.589	49.5368	17.1171	60.3189	16.6441	12.2662	19.4852	4.49722	7.66451	9.02461	26.861	23.7035	22.9051	6.65992	21.9549	25.6311	14.581
71	3.93333	378	0.006211	2	F	1.5625	1.5625	1.5625	1.5625	5.71737	6.94674	8.32556	6.48825	7.16308	1.5625	8.52156	4.79337	1.5625	1.5625	9.32156	2.97559	7.77003	3.55499	15.3544	1.5625	1.5625	1.5625	8.66953	4.02482	8.67274	1.5625	1.5625	1.5625	16.6194	3.55499	24.8828	4.02482	2.97559	5.98758	4.2447	1.5625	1.5625	8.14536	9.77475	8.14536	1.5625	8.32556	7.57409	4.02482
72	4.19167	378	0.006211	2	M	1.5625	1.56584	5.21015	4.42969	5.93226	9.44267	12.3631	8.39618	11.8345	8.21154	16.0763	15.0268	2.96075	4.15444	15.3364	8.39618	7.03079	12.1017	27.235	2.63457	5.45681	4.95703	14.9995	9.60782	21.4238	5.45681	7.03079	4.95703	27.6537	9.44267	35.6156	6.38604	5.93226	10.0891	2.87393	2.29474	2.63457	13.8233	16.2235	10.399	3.87069	12.9928	10.7007	11.2813
73	2.625	374	0.021368	5	F	1.5625	5.00698	8.28229	3.99057	7.16838	10.2313	21.9881	11.6473	17.2947	10.3803	19.3353	15.0633	6.14417	5.47746	17.8276	9.45767	12.4277	10.8169	31.4148	5.24503	9.13371	7.55224	21.4694	13.6351	24.4338	15.0633	11.6473	8.28229	32.0725	9.2968	43.54	8.6304	1.86234	13.6351	2.01247	4.25524	5.24503	20.7819	16.5549	15.0633	5.7046	16.9292	14.8526	9.45767
74	4.88333	379	0.002849	1	M	1.5625	1.5625	2.37197	1.5625	2.06554	3.24476	9.10349	3.52154	3.79184	1.75063	10.6616	4.567	1.5625	1.5625	7.83141	1.5625	4.81441	2.06554	13.3632	1.5625	1.5625	2.96116	9.77801	1.5625	10.5745	2.06554	1.5625	1.5625	14.1022	3.24476	19.0708	1.5625	4.567	3.24476	2.52328	1.5625	1.5625	4.81441	5.97968	3.79184	2.06554	3.24476	6.41595	2.96116
75	4.71667	368	0.002941	1	F	1.5625	5.33747	8.36977	5.33747	8.57376	10.4469	16.2732	8.77437	13.6679	9.73108	21.8379	10.0941	3.29021	4.21516	16.6097	7.06715	12.8244	11.1245	29.2885	2.62519	7.73626	6.83538	18.2301	12.3821	22.8335	10.6197	8.57376	6.3575	27.6796	7.73626	38.2341	8.16229	6.5989	10.7902	3.56781	3.91563	2.62519	19.7076	14.3333	13.5309	3.60752	13.1115	19.4334	9.35723
76	1.41667	370	0.015504	4	F	1.5625	4.05585	7.34844	6.42933	7.86414	11.9221	23.9582	10.8044	14.596	8.19485	20.727	15.8028	4.53258	3.2914	16.9159	9.13187	17.5616	11.9221	29.677	4.76227	8.82811	9.28077	21.0987	12.6154	24.7542	13.8999	8.51596	5.63046	30.1254	8.51596	40.8457	8.981	9.28077	11.3137	4.09804	4.98663	5.83614	21.7749	16.4126	14.6926	5.63046	14.4007	16.3271	10.6737
77	4.66667	370	0.006369	2	M	1.5625	1.61797	2.92083	1.61797	1.88469	6.48576	10.1092	4.59033	5.25109	2.92083	4.48835	5.25109	1.5625	1.5625	8.49898	4.36306	6.28745	5.25109	16.8783	1.88469	4.36306	2.92083	4.72061	4.13215	11.9665	4.36306	2.92083	2.14876	15.5457	2.92083	20.5077	2.66709	2.66709	4.59033	1.5625	1.61797	1.88469	9.95605	8.66844	8.15383	1.88469	4.81404	10.1092	4.36306
78	3.53333	373	0.002899	1	F	1.5625	1.5625	1.5625	1.5625	1.5625	4.55216	11.8949	3.0018	3.34528	1.5625	5.35335	2.23705	1.5625	1.5625	3.66936	1.5625	5.33521	2.63458	10.8555	1.5625	1.5625	1.5625	3.8907	1.5625	10.4387	4.27078	1.5625	1.5625	11.644	1.7982	17.7061	1.5625	1.5625	2.23705	1.5625	1.5625	1.5625	7.30453	6.04511	5.57903	2.23705	5.57903	3.34528	1.5625
79	0.825	374	0.00289	1	M	1.5625	4.25416	7.58108	6.11602	8.58499	12.5063	25.0177	9.0608	12.9894	8.90401	21.9627	13.3419	4.90317	2.86222	16.3924	8.09221	16.4879	10.1118	31.9345	4.03102	12.383	8.74542	18.2338	10.8175	28.5376	12.1334	8.42268	5.92124	31.9784	9.67096	41.3712	8.09221	9.81945	12.2587	2.62563	3.34041	4.90317	20.9848	16.1997	14.888	6.86832	15.2003	20.688	9.96639
80	0.825	366	0.002959	1	M	1.5625	1.5625	6.0621	3.04533	5.46411	6.0621	15.7569	6.33986	8.62412	6.0621	14.1147	6.86109	3.04533	1.5625	9.54953	5.77086	10.5401	6.33986	15.8506	1.5625	6.33986	5.46411	14.727	6.33986	14.3574	7.10695	4.41968	3.04533	16.1276	5.77086	22.2949	7.79603	4.41968	7.57371	1.5625	1.5625	1.56276	13.2374	10.3826	7.57371	4.41968	9.54953	12.5031	6.0621
TRC						1.5625	1.5625	1.5625	1.5625	1.5625	2.42168	3.32971	1.79272	1.79272	1.79272	1.5625	1.5625	1.5625	1.5625	2.72933	2.10934	1.5625	1.5625	8.9637	1.5625	1.5625	1.5625	1.5625	1.5625	6.28516	1.5625	1.5625	1.5625	8.12304	1.79272	11.7546	1.5625	1.5625	1.5625	1.5625	1.5625	1.5625	1.5625	1.5625	3.90983	1.5625	1.5625	2.10934	1.5625
TRC						1.5625	1.5625	1.5625	1.5625	1.5625	1.5625	3.20256	1.706	3.88591	2.84582	3.6784	1.5625	1.5625	1.5625	4.84449	1.5625	1.5625	3.20256	8.78421	1.5625	1.5625	1.5625	1.90793	1.5625	4.53313	1.5625	1.5625	1.5625	9.00919	1.5625	13.3726	1.5625	1.5625	1.706	1.5625	1.5625	1.5625	3.20256	2.09846	3.20256	1.5625	3.54904	3.20256	1.5625
TRC						1.5625	1.5625	2.22214	2.22214	1.5625	2.77626	4.85605	3.04879	2.50059	2.77626	1.5625	1.65934	1.65934	1.5625	5.09952	2.22214	3.58351	2.77626	8.93956	1.5625	3.04879	2.50059	2.37421	1.65934	5.5758	1.5625	1.5625	1.5625	9.31272	1.65934	12.3189	1.94146	1.5625	2.50059	1.5625	1.5625	1.5625	5.09952	4.10365	2.22214	1.5625	1.94146	3.84543	2.50059
[truncated: 1,263 more columns]
